# Supplementary material for: TIGIT+ iTregs elicited by human regulatory macrophages control T cell immunity
Source: Nat Commun. 2018 Jul 20;9:2858. doi: 10.1038/s41467-018-05167-8 (PMC6054648; doi:10.1038/s41467-018-05167-8)
Supplement: Supplementary file 3 — Supplementary Data 1 [file 41467_2018_5167_MOESM3_ESM.xlsx]

## Sheet: Suppl. Data 1A
			ANOVA CD4 (BH corr.)	ANOVA CD4 p<0.01 (BH corr.) all	ANOVA CD4 p<0.01 (BH corr.) 5x	ANOVA CD4 p<0.01 (BH corr.) 10x	ANOVA CD4 p<0.01 (BH corr.) 20x																					Description	GO
			9817	9817	1547	807	401	Freshly isolated CD4+ T cells					IFN-γ-Mφ-cocultured CD4+ T cells					Mreg-cocultured CD4+ T cells					CD4+ T cells cultured alone
GeneSymbol	RefSeq	GeneID						Donor_427	Donor_451	Donor_452	Donor_462	Donor_468	Donor_427	Donor_451	Donor_452	Donor_462	Donor_468	Donor_427	Donor_451	Donor_452	Donor_462	Donor_468	Donor_427	Donor_451	Donor_452	Donor_462	Donor_468
TIMP1	NM_003254	7076	0.18297					0.469986	1.32209	0.764506	0.936635	1.4784	-0.0236117	0.468106	-0.21875	0.15817	0.886647	-0.241665	0.758509	-0.142063	0.402853	1.14896	0.735132	0.777652	0.0114889	0.393542	0.735132	Homo sapiens TIMP metallopeptidase inhibitor 1 (TIMP1), mRNA [NM_003254]	GO:0002576(platelet degranulation)|GO:0004857(enzyme inhibitor activity)|GO:0005515(protein binding)|GO:0005576(extracellular region)|GO:0005604(basement membrane)|GO:0007568(aging)|GO:0007596(blood coagulation)|GO:0008191(metalloendopeptidase inhibitor activity)|GO:0008284(positive regulation of cell proliferation)|GO:0030168(platelet activation)|GO:0031093(platelet alpha granule lumen)|GO:00340…
SSR2	NM_003145	6746	0.297586					-0.186522	0.0821425	0.0727837	0.209404	-0.0342282	0.157734	-0.0384522	-0.0881339	0.0584851	0.098137	-0.0540111	0.170798	-0.00446832	0.0540974	-0.466584	-0.0745944	0.686196	0.526801	0.00446832	0.161085	Homo sapiens signal sequence receptor, beta (translocon-associated protein beta) (SSR2), mRNA [NM_003145]	GO:0005048(signal sequence binding)|GO:0005783(endoplasmic reticulum)|GO:0005789(endoplasmic reticulum membrane)|GO:0006613(cotranslational protein targeting to membrane)|GO:0016020(membrane)|GO:0016021(integral to membrane)
SCD	NM_005063	6319	7.70139e-11	x	x	x	x	-4.97448	-4.89423	-4.91556	-4.96781	-4.63649	-0.0368542	0.32228	0.22759	1.16058	0.617604	0.357212	0.0533874	-0.0647612	-0.313418	0.178865	0.0779657	-0.335471	-0.122157	0.110318	-0.11688	Homo sapiens stearoyl-CoA desaturase (delta-9-desaturase) (SCD), mRNA [NM_005063]	GO:0004768(stearoyl-CoA 9-desaturase activity)|GO:0005506(iron ion binding)|GO:0005783(endoplasmic reticulum)|GO:0005789(endoplasmic reticulum membrane)|GO:0006633(fatty acid biosynthetic process)|GO:0016020(membrane)|GO:0016021(integral to membrane)|GO:0016491(oxidoreductase activity)|GO:0016717(oxidoreductase activity, acting on paired donors, with oxidation of a pair of donors resulting in the…
AEBP1	NM_001129	165	0.394315					0.655433	0.0675941	0.673941	0.0761762	-0.964609	0.754576	-1.19885	0.00845083	-1.18849	-3.68349	-0.433582	-1.57924	-0.744775	-0.813379	-2.399	0.482162	-0.995221	-0.0919526	-0.202605	-1.8206	Homo sapiens AE binding protein 1 (AEBP1), mRNA [NM_001129]	GO:0001501(skeletal system development)|GO:0003677(DNA binding)|GO:0003700(sequence-specific DNA binding transcription factor activity)|GO:0003714(transcription corepressor activity)|GO:0004180(carboxypeptidase activity)|GO:0004181(metallocarboxypeptidase activity)|GO:0005576(extracellular region)|GO:0005615(extracellular space)|GO:0005634(nucleus)|GO:0005737(cytoplasm)|GO:0006351(transcription, …
PPP1CC	NM_002710	5501	0.739464					0.0543476	0.0960805	0.00530758	-0.0284617	0.0765875	0.116874	0.0239969	0.0467667	0.0783457	0.130389	0.258324	0.0357227	0.237986	0.0670103	-0.094502	-0.00530758	0.0452462	0.070427	0.0106732	0.135553	Homo sapiens protein phosphatase 1, catalytic subunit, gamma isozyme (PPP1CC), mRNA [NM_002710]	GO:0000087(M phase of mitotic cell cycle)|GO:0000236(mitotic prometaphase)|GO:0000278(mitotic cell cycle)|GO:0000777(condensed chromosome kinetochore)|GO:0004722(protein serine/threonine phosphatase activity)|GO:0005515(protein binding)|GO:0005634(nucleus)|GO:0005654(nucleoplasm)|GO:0005694(chromosome)|GO:0005730(nucleolus)|GO:0005737(cytoplasm)|GO:0005739(mitochondrion)|GO:0005741(mitochondrial …
FLT3LG	NM_001459	2323	7.70139e-11	x				1.82996	1.60401	1.78851	1.56584	1.61539	0	-0.112691	0.0802787	0	-0.0530474	-0.136605	-0.203517	-0.00240919	0.0192638	0.021871	-0.328572	-0.192792	-0.278211	-0.121785	-0.10293	Homo sapiens fms-related tyrosine kinase 3 ligand (FLT3LG), transcript variant 3, mRNA [NM_001459]	GO:0005102(receptor binding)|GO:0005125(cytokine activity)|GO:0005576(extracellular region)|GO:0005615(extracellular space)|GO:0005625(soluble fraction)|GO:0005886(plasma membrane)|GO:0007165(signal transduction)|GO:0008284(positive regulation of cell proliferation)|GO:0016021(integral to membrane)
MYL6B	NM_002475	140465	3.89135e-09	x	x	x		-1.54516	-1.42615	-1.3274	-1.6658	-1.33901	1.41059	1.04173	1.13882	1.15628	1.45068	2.46156	1.87744	2.37464	1.65067	1.91082	-1.8636	-1.38562	-1.38903	-1.88642	-1.04173	Homo sapiens myosin, light chain 6B, alkali, smooth muscle and non-muscle (MYL6B), transcript variant 2, mRNA [NM_002475]	GO:0003774(motor activity)|GO:0005509(calcium ion binding)|GO:0005515(protein binding)|GO:0005829(cytosol)|GO:0005859(muscle myosin complex)|GO:0006936(muscle contraction)|GO:0007519(skeletal muscle tissue development)|GO:0008307(structural constituent of muscle)|GO:0016459(myosin complex)|GO:0016461(unconventional myosin complex)|GO:0030049(muscle filament sliding)
SOD2	NM_001024465	6648	0.0256481					0.432534	0.550716	0.0697399	0.280241	0.791358	-0.0652978	1.31944	0.976742	1.09421	2.58507	-0.5906	0.464321	-0.398339	-0.213818	0.679241	-0.333975	-0.16819	-0.353014	-0.4498	0.199732	Homo sapiens superoxide dismutase 2, mitochondrial (SOD2), nuclear gene encoding mitochondrial protein, transcript variant 2, mRNA [NM_001024465]	GO:0000303(response to superoxide)|GO:0001315(age-dependent response to reactive oxygen species)|GO:0001666(response to hypoxia)|GO:0001836(release of cytochrome c from mitochondria)|GO:0001889(liver development)|GO:0003032(detection of oxygen)|GO:0003069(vasodilation by acetylcholine involved in regulation of systemic arterial blood pressure)|GO:0003677(DNA binding)|GO:0004784(superoxide dismuta…
DCLRE1A	NM_014881	9937	6.01886e-09	x				-1.50898	-1.2753	-1.03865	-1.16874	-1.03169	0.121551	0.397233	0.301044	0.342894	0.648682	1.16191	0.910477	1.08603	0.863493	1.12106	-0.699195	-0.752826	-0.774908	-0.697825	-0.575511	Homo sapiens DNA cross-link repair 1A (DCLRE1A), mRNA [NM_014881]	GO:0005634(nucleus)|GO:0006289(nucleotide-excision repair)|GO:0007049(cell cycle)|GO:0007067(mitosis)|GO:0016787(hydrolase activity)|GO:0051301(cell division)
DHCR24	NM_014762	1718	1.3667e-08	x	x	x		-3.63295	-2.82991	-2.94915	-3.26781	-3.66416	-0.449668	-0.212435	-0.457766	0.683995	0.188769	0.654521	0.896372	0.70352	0.753199	0.731838	0.592933	0.780268	0.778391	0.829881	0.567019	Homo sapiens 24-dehydrocholesterol reductase (DHCR24), mRNA [NM_014762]	GO:0000139(Golgi membrane)|GO:0005624(membrane fraction)|GO:0005634(nucleus)|GO:0005737(cytoplasm)|GO:0005783(endoplasmic reticulum)|GO:0005789(endoplasmic reticulum membrane)|GO:0005794(Golgi apparatus)|GO:0005829(cytosol)|GO:0005856(cytoskeleton)|GO:0006695(cholesterol biosynthetic process)|GO:0006915(apoptosis)|GO:0006916(anti-apoptosis)|GO:0006979(response to oxidative stress)|GO:0007050(cell…
DAK	NM_015533	26007	2.17047e-08	x				-0.3413	-0.0705023	-0.306645	-0.278768	-0.186977	0.57209	0.626707	0.541454	0.59009	0.67776	0.948445	0.763889	0.766365	0.804433	0.76778	-0.144652	-0.103242	-0.177032	-0.0161811	0.074085	Homo sapiens dihydroxyacetone kinase 2 homolog (S. cerevisiae) (DAK), mRNA [NM_015533]	GO:0000166(nucleotide binding)|GO:0004371(glycerone kinase activity)|GO:0005524(ATP binding)|GO:0005829(cytosol)|GO:0006071(glycerol metabolic process)|GO:0016740(transferase activity)|GO:0016829(lyase activity)|GO:0034012(FAD-AMP lyase (cyclizing) activity)|GO:0046872(metal ion binding)
HSPD1	NM_002156	3329	0.0141597					-0.50542	-0.812784	-0.416495	-0.651596	-0.5686	-0.0307043	0.0967331	0.217909	0.110578	0.0640952	0.199079	0.00838045	0.0876349	0.0764493	1.54974	-0.0906383	-0.250745	-0.0813014	0.0876349	0.186106	Homo sapiens heat shock 60kDa protein 1 (chaperonin) (HSPD1), nuclear gene encoding mitochondrial protein, transcript variant 1, mRNA [NM_002156]	GO:0000166(nucleotide binding)|GO:0001530(lipopolysaccharide binding)|GO:0002039(p53 binding)|GO:0002368(B cell cytokine production)|GO:0002755(MyD88-dependent toll-like receptor signaling pathway)|GO:0002842(positive regulation of T cell mediated immune response to tumor cell)|GO:0003688(DNA replication origin binding)|GO:0003697(single-stranded DNA binding)|GO:0005515(protein binding)|GO:000552…
SQLE	NM_003129	6713	2.51234e-08	x	x	x		-2.53658	-2.94325	-3.05396	-2.85956	-2.83583	-0.587676	-1.098	-1.05926	0.0687211	-0.350228	0.740836	0.401344	0.365437	0.790686	0.0713976	1.50245	1.09139	1.12868	1.59357	1.1423	Homo sapiens squalene epoxidase (SQLE), mRNA [NM_003129]	GO:0004506(squalene monooxygenase activity)|GO:0005783(endoplasmic reticulum)|GO:0005789(endoplasmic reticulum membrane)|GO:0005792(microsome)|GO:0006695(cholesterol biosynthetic process)|GO:0006725(cellular aromatic compound metabolic process)|GO:0010033(response to organic substance)|GO:0016020(membrane)|GO:0016021(integral to membrane)|GO:0016126(sterol biosynthetic process)|GO:0016491(oxidore…
MAF	NM_001031804	4094	0.0224216					0.289514	1.06638	-0.0238839	0.376985	1.36073	-0.0807719	1.04268	-0.536309	0.435276	1.32966	0.892799	1.84416	1.39024	1.4369	2.2804	-0.56836	-0.00267683	-0.487419	-0.0982796	0.911271	Homo sapiens v-maf musculoaponeurotic fibrosarcoma oncogene homolog (avian) (MAF), transcript variant 2, mRNA [NM_001031804]	GO:0000785(chromatin)|GO:0003700(sequence-specific DNA binding transcription factor activity)|GO:0005515(protein binding)|GO:0005634(nucleus)|GO:0006355(regulation of transcription, DNA-dependent)|GO:0006366(transcription from RNA polymerase II promoter)|GO:0043565(sequence-specific DNA binding)
ARMCX6	NM_019007	54470	0.020175					-0.33334	-0.142858	-0.167853	0.106109	-0.194043	0.13001	-0.187043	0.113693	-0.104093	0.0123807	0.110816	0.207117	0.170686	0.132426	0.503517	-0.250418	0.0583399	0.0136457	-0.144425	-0.0514045	Homo sapiens armadillo repeat containing, X-linked 6 (ARMCX6), transcript variant 1, mRNA [NM_019007]	GO:0016020(membrane)|GO:0016021(integral to membrane)
KPNA4	NM_002268	3840	0.122991					0.0483979	0.00303147	0.272509	0.131383	-0.112895	-0.105844	-0.297978	-0.133429	-0.161729	-0.370444	-0.21368	-0.172062	-0.235645	0.0428025	0.370815	0.0702986	-0.00303147	0.0371404	0.011097	0.0315004	Homo sapiens karyopherin alpha 4 (importin alpha 3) (KPNA4), mRNA [NM_002268]	GO:0005515(protein binding)|GO:0005634(nucleus)|GO:0005643(nuclear pore)|GO:0005737(cytoplasm)|GO:0006607(NLS-bearing substrate import into nucleus)|GO:0006886(intracellular protein transport)|GO:0008565(protein transporter activity)
EREG	NM_001432	2069	0.568042					0.544387	-0.0206658	3.78474	0.0104929	0.237457	0.855272	0.632123	2.17655	-0.0439804	1.32717	-0.0388266	3.894	-0.0417694	-0.0351566	-0.0111656	-0.0410822	-0.0181521	-0.0133302	-0.0532049	0.405565	Homo sapiens epiregulin (EREG), mRNA [NM_001432]	GO:0001525(angiogenesis)|GO:0001550(ovarian cumulus expansion)|GO:0001556(oocyte maturation)|GO:0001819(positive regulation of cytokine production)|GO:0005154(epidermal growth factor receptor binding)|GO:0005515(protein binding)|GO:0005576(extracellular region)|GO:0005615(extracellular space)|GO:0005886(plasma membrane)|GO:0005887(integral to plasma membrane)|GO:0007143(female meiosis)|GO:0007173…
NUDT22	NM_032344	84304	2.51234e-08	x				-0.659143	-0.527614	-0.610708	-0.464903	-0.474233	0.288894	0.287732	0.176403	0.37584	0.471953	0.538191	0.599878	0.670821	0.661749	0.51153	-0.429164	-0.223173	-0.348481	-0.326363	-0.160537	Homo sapiens nudix (nucleoside diphosphate linked moiety X)-type motif 22 (NUDT22), transcript variant 1, mRNA [NM_032344]	GO:0016787(hydrolase activity)
HAVCR2	NM_032782	84868	2.51234e-08	x	x	x	x	-2.75407	-3.14038	-2.06011	-3.33254	-2.83648	1.20932	1.41463	1.21457	1.21745	2.39206	1.98316	2.18853	1.37155	1.9445	2.13772	-2.89509	-2.44878	-2.70979	-2.29956	-1.63706	Homo sapiens hepatitis A virus cellular receptor 2 (HAVCR2), mRNA [NM_032782]	GO:0016020(membrane)|GO:0016021(integral to membrane)
ATF4	NM_001675	468	0.138787					-0.145571	-0.389664	-0.253533	-0.120711	0.0655623	-0.174022	-0.0921561	0.0745466	-0.301761	0.517591	0.137875	0.0152088	-0.0921561	0.182595	1.59792	0.364175	0.422705	0.315971	0.550329	0.869634	Homo sapiens activating transcription factor 4 (tax-responsive enhancer element B67) (ATF4), transcript variant 1, mRNA [NM_001675]	GO:0003677(DNA binding)|GO:0003700(sequence-specific DNA binding transcription factor activity)|GO:0005515(protein binding)|GO:0005634(nucleus)|GO:0005667(transcription factor complex)|GO:0005737(cytoplasm)|GO:0005886(plasma membrane)|GO:0006094(gluconeogenesis)|GO:0006351(transcription, DNA-dependent)|GO:0006355(regulation of transcription, DNA-dependent)|GO:0006520(cellular amino acid metabolic…
GSR	NM_000637	2936	0.582003					-0.341599	-0.0330707	-0.584274	-0.132091	0.231129	-0.0193035	0.0807519	-0.586444	0.178963	0.319876	0.203105	0.0678697	-0.335281	0.049256	0.745052	-0.404856	0.139335	-0.508805	-0.165223	0.246339	Homo sapiens glutathione reductase (GSR), transcript variant 1, mRNA [NM_000637]	GO:0004362(glutathione-disulfide reductase activity)|GO:0005625(soluble fraction)|GO:0005737(cytoplasm)|GO:0005739(mitochondrion)|GO:0005829(cytosol)|GO:0006749(glutathione metabolic process)|GO:0007283(spermatogenesis)|GO:0009055(electron carrier activity)|GO:0009897(external side of plasma membrane)|GO:0015949(nucleobase, nucleoside and nucleotide interconversion)|GO:0016491(oxidoreductase acti…
ZNF254	NM_203282	9534	2.51234e-08	x				0.309362	0.468872	0.488186	0.421055	0.371195	-0.364163	-0.312654	-0.454158	-0.3448	-0.669216	-0.677863	-0.653465	-0.713769	-0.533463	-0.569224	0.250788	0.293328	0.232521	0.360068	0.237927	Homo sapiens zinc finger protein 254 (ZNF254), mRNA [NM_203282]	GO:0000122(negative regulation of transcription from RNA polymerase II promoter)|GO:0003677(DNA binding)|GO:0005622(intracellular)|GO:0005634(nucleus)|GO:0006355(regulation of transcription, DNA-dependent)|GO:0008270(zinc ion binding)|GO:0046872(metal ion binding)
AK022088			2.51234e-08	x				1.19409	1.19587	0.847821	0.948686	0.976169	-0.427144	-0.300035	-0.427838	-0.724907	-0.528228	-0.942667	-0.815654	-0.993016	-0.896835	-0.344736	1.22107	1.06613	1.17366	1.06368	0.930684	Homo sapiens cDNA FLJ12026 fis, clone HEMBB1001816. [AK022088]
MMP12	NM_002426	4321	0.275289					-0.003377	-0.0178232	-0.0184639	0.0131219	0.0255548	-0.00427567	-0.0249936	0.198992	-0.00708097	0.352726	0.0370595	-0.00184528	0.00500113	-0.00221486	0.0356199	-0.0124421	-0.0212434	-0.00898958	-0.0222068	-0.0130272	Homo sapiens matrix metallopeptidase 12 (macrophage elastase) (MMP12), mRNA [NM_002426]	GO:0004175(endopeptidase activity)|GO:0004222(metalloendopeptidase activity)|GO:0005509(calcium ion binding)|GO:0005576(extracellular region)|GO:0005578(proteinaceous extracellular matrix)|GO:0006508(proteolysis)|GO:0008152(metabolic process)|GO:0008233(peptidase activity)|GO:0008270(zinc ion binding)|GO:0035313(wound healing, spreading of epidermal cells)|GO:0060054(positive regulation of epithe…
PTGR1	NM_012212	22949	3.51229e-08	x	x	x		-0.903424	-0.899241	-0.894403	-0.915888	-0.895997	3.22271	2.79207	3.48682	3.48125	3.75236	3.71179	2.83686	1.59151	3.25749	2.99237	-0.908656	-0.866311	-0.876274	-0.830424	-0.888044	Homo sapiens prostaglandin reductase 1 (PTGR1), transcript variant 2, mRNA [NM_012212]	GO:0004022(alcohol dehydrogenase (NAD) activity)|GO:0005488(binding)|GO:0005737(cytoplasm)|GO:0006691(leukotriene metabolic process)|GO:0008270(zinc ion binding)|GO:0009636(response to toxin)|GO:0016491(oxidoreductase activity)|GO:0032440(2-alkenal reductase activity)|GO:0047522(15-oxoprostaglandin 13-oxidase activity)
SNX5	NM_014426	27131	3.51229e-08	x				-0.175659	-0.22212	-0.203833	-0.163034	-0.0320346	0.312546	0.41364	0.352804	0.183797	0.478194	1.05927	0.961258	0.945699	0.781958	1.09785	-0.104581	-0.290619	-0.205347	-0.0940502	-0.0932192	Homo sapiens sorting nexin 5 (SNX5), transcript variant 2, mRNA [NM_014426]	GO:0001726(ruffle)|GO:0001891(phagocytic cup)|GO:0005737(cytoplasm)|GO:0005768(endosome)|GO:0005886(plasma membrane)|GO:0006907(pinocytosis)|GO:0007154(cell communication)|GO:0008289(lipid binding)|GO:0015031(protein transport)|GO:0030659(cytoplasmic vesicle membrane)|GO:0031234(extrinsic to internal side of plasma membrane)|GO:0031313(extrinsic to endosome membrane)|GO:0031410(cytoplasmic vesicl…
EPAS1	NM_001430	2034	3.78356e-08	x	x	x	x	-3.19153	-2.44959	-3.0187	-2.551	-1.89787	1.43874	2.13391	1.76191	1.36235	2.40444	3.53852	4.21248	4.36543	3.95696	5.68008	-2.19562	-1.18063	-1.8636	-0.999411	-0.821014	Homo sapiens endothelial PAS domain protein 1 (EPAS1), mRNA [NM_001430]	GO:0001525(angiogenesis)|GO:0001666(response to hypoxia)|GO:0003677(DNA binding)|GO:0003700(sequence-specific DNA binding transcription factor activity)|GO:0003705(sequence-specific enhancer binding RNA polymerase II transcription factor activity)|GO:0003713(transcription coactivator activity)|GO:0004871(signal transducer activity)|GO:0005515(protein binding)|GO:0005634(nucleus)|GO:0005667(transc…
CD7	NM_006137	924	3.78356e-08	x	x			-0.179495	-0.505951	-0.0154859	-0.596976	-0.593327	0.463437	-0.220668	0.156319	-0.24621	-0.150117	0.596088	0.747931	0.733831	0.903561	0.218291	-2.72543	-2.80981	-2.37988	-2.47356	-2.3105	Homo sapiens CD7 molecule (CD7), mRNA [NM_006137]	GO:0004872(receptor activity)|GO:0005624(membrane fraction)|GO:0005886(plasma membrane)|GO:0006955(immune response)|GO:0007169(transmembrane receptor protein tyrosine kinase signaling pathway)|GO:0016021(integral to membrane)|GO:0042110(T cell activation)|GO:0048873(homeostasis of number of cells within a tissue)
VCAM1	NM_001078	7412	0.152151					-1.13698	-1.13459	-1.13146	-1.13332	-0.743141	-1.13831	2.07749	-1.13226	-0.457216	2.8646	-0.143265	-0.850492	-1.12882	-1.12228	-0.278659	-1.14193	-1.12866	-1.12776	-1.12676	-1.13327	Homo sapiens vascular cell adhesion molecule 1 (VCAM1), transcript variant 1, mRNA [NM_001078]	GO:0001666(response to hypoxia)|GO:0002102(podosome)|GO:0002526(acute inflammatory response)|GO:0002544(chronic inflammatory response)|GO:0005178(integrin binding)|GO:0005615(extracellular space)|GO:0005886(plasma membrane)|GO:0005902(microvillus)|GO:0007155(cell adhesion)|GO:0007157(heterophilic cell-cell adhesion)|GO:0007159(leukocyte cell-cell adhesion)|GO:0007507(heart development)|GO:0007568…
CX3CL1	NM_002996	6376	0.359108					-0.139187	-0.0500862	0.632226	-0.128825	0.349715	-0.197783	0.12232	-0.193392	0.145199	0.254752	-0.0548572	-0.105626	-0.0497102	-0.174004	-0.0972694	-0.0821099	0.683206	1.21389	0.041066	-0.0177362	Homo sapiens chemokine (C-X3-C motif) ligand 1 (CX3CL1), mRNA [NM_002996]	GO:0005102(receptor binding)|GO:0005515(protein binding)|GO:0005576(extracellular region)|GO:0005615(extracellular space)|GO:0005886(plasma membrane)|GO:0006935(chemotaxis)|GO:0006952(defense response)|GO:0006955(immune response)|GO:0007155(cell adhesion)|GO:0008009(chemokine activity)|GO:0009986(cell surface)|GO:0016021(integral to membrane)|GO:0019221(cytokine-mediated signaling pathway)|GO:003…
NOS1	NM_000620	4842	0.229868					0.584597	-0.308521	0.768696	0.723055	0.130881	0.216897	0.368474	0.503098	0.462475	-0.354045	-0.392613	0.393651	-0.158485	-0.126936	-0.326229	0.00198886	0.395413	-0.322361	-0.335994	-0.00198886	Homo sapiens nitric oxide synthase 1 (neuronal) (NOS1), transcript variant 1, mRNA [NM_000620]	GO:0001666(response to hypoxia)|GO:0001917(photoreceptor inner segment)|GO:0002028(regulation of sodium ion transport)|GO:0004517(nitric-oxide synthase activity)|GO:0005515(protein binding)|GO:0005516(calmodulin binding)|GO:0005737(cytoplasm)|GO:0005829(cytosol)|GO:0005856(cytoskeleton)|GO:0006527(arginine catabolic process)|GO:0006809(nitric oxide biosynthetic process)|GO:0006941(striated muscle…
ADH7	NM_000673	131	0.523736					-0.162785	1.18881	-0.663716	-0.654644	-0.634375	0.0323708	-0.713813	0.454062	-0.282239	-0.411857	-0.414533	3.38083	0.00466212	-0.00466212	0.400531	1.41226	-0.0903386	-0.621132	0.537952	1.13119	Homo sapiens alcohol dehydrogenase 7 (class IV), mu or sigma polypeptide (ADH7), transcript variant 2, mRNA [NM_000673]	GO:0001523(retinoid metabolic process)|GO:0004022(alcohol dehydrogenase (NAD) activity)|GO:0004024(alcohol dehydrogenase activity, zinc-dependent)|GO:0004031(aldehyde oxidase activity)|GO:0004745(retinol dehydrogenase activity)|GO:0005488(binding)|GO:0005622(intracellular)|GO:0005625(soluble fraction)|GO:0005737(cytoplasm)|GO:0005829(cytosol)|GO:0006068(ethanol catabolic process)|GO:0006069(ethan…
GRAMD4	NM_015124	23151	4.26596e-08	x				-0.357565	-0.448537	-0.181913	-0.550307	-0.0757154	0.551991	0.642884	0.520522	0.38589	0.248468	0.777646	0.681637	0.693235	0.92105	0.501038	-1.17553	-1.29334	-1.09895	-0.934261	-1.03598	Homo sapiens GRAM domain containing 4 (GRAMD4), mRNA [NM_015124]	GO:0005739(mitochondrion)|GO:0006915(apoptosis)|GO:0016020(membrane)|GO:0016021(integral to membrane)|GO:0031966(mitochondrial membrane)
SERPINB2	NM_002575	5055	0.535398					0.00111868	0.00992856	0.00770397	0.639063	-0.00856884	-0.00500371	0.0197623	-0.00867867	-0.00988742	-0.00243133	-0.0133544	0.015448	-0.00472984	-0.00440126	-0.00494893	-0.000846403	0.00623713	0.0132861	-0.00237665	0.0124204	Homo sapiens serpin peptidase inhibitor, clade B (ovalbumin), member 2 (SERPINB2), transcript variant 2, mRNA [NM_002575]	GO:0004867(serine-type endopeptidase inhibitor activity)|GO:0005576(extracellular region)|GO:0005615(extracellular space)|GO:0005737(cytoplasm)|GO:0005794(Golgi apparatus)|GO:0005886(plasma membrane)|GO:0006916(anti-apoptosis)|GO:0007596(blood coagulation)|GO:0010951(negative regulation of endopeptidase activity)|GO:0030162(regulation of proteolysis)|GO:0030414(peptidase inhibitor activity)|GO:00…
SKIL	NM_005414	6498	4.26596e-08	x	x	x		-1.18409	-1.10325	-0.697723	-1.39853	-0.910882	0.28315	0.242461	1.15977	0.429347	0.889992	0.792041	0.413549	0.665513	1.12989	1.4147	-3.54793	-2.94911	-2.7463	-2.70017	-2.74335	Homo sapiens SKI-like oncogene (SKIL), transcript variant 1, mRNA [NM_005414]	GO:0000122(negative regulation of transcription from RNA polymerase II promoter)|GO:0000166(nucleotide binding)|GO:0001825(blastocyst formation)|GO:0002260(lymphocyte homeostasis)|GO:0003677(DNA binding)|GO:0003682(chromatin binding)|GO:0003714(transcription corepressor activity)|GO:0005515(protein binding)|GO:0005634(nucleus)|GO:0005737(cytoplasm)|GO:0007050(cell cycle arrest)|GO:0007519(skeleta…
FYN	NM_002037	2534	0.470585					-0.00380218	0.268294	0	-0.0794422	0.0306589	0.472559	-0.0206656	0.148347	-0.140173	-0.230822	0.0462862	0.235698	0.252658	0.42302	-0.254136	0.102144	-0.199816	-0.168281	-0.0173551	-0.266328	Homo sapiens FYN oncogene related to SRC, FGR, YES (FYN), transcript variant 1, mRNA [NM_002037]	GO:0000166(nucleotide binding)|GO:0001948(glycoprotein binding)|GO:0004713(protein tyrosine kinase activity)|GO:0004715(non-membrane spanning protein tyrosine kinase activity)|GO:0005515(protein binding)|GO:0005524(ATP binding)|GO:0005768(endosome)|GO:0005829(cytosol)|GO:0005886(plasma membrane)|GO:0006468(protein phosphorylation)|GO:0006816(calcium ion transport)|GO:0007243(intracellular protein…
CD38	NM_001775	952	4.5331e-08	x	x	x	x	-1.76447	-3.26765	-1.21179	-3.00306	-3.23081	1.8057	1.53846	1.32245	1.21179	3.31461	4.56413	3.65577	4.35876	3.26341	3.7858	-3.58582	-4.30674	-4.06851	-4.65768	-3.55402	Homo sapiens CD38 molecule (CD38), mRNA [NM_001775]	GO:0001666(response to hypoxia)|GO:0003953(NAD+ nucleosidase activity)|GO:0004872(receptor activity)|GO:0005488(binding)|GO:0005624(membrane fraction)|GO:0005634(nucleus)|GO:0005792(microsome)|GO:0005886(plasma membrane)|GO:0007165(signal transduction)|GO:0007204(elevation of cytosolic calcium ion concentration)|GO:0007565(female pregnancy)|GO:0008624(induction of apoptosis by extracellular signa…
OVCA2	NM_080822	124641	4.5331e-08	x				-0.182511	-0.266855	-0.319337	-0.187606	-0.0799832	0.298844	0.296027	0.318958	0.310703	0.387258	0.560633	0.555837	0.634247	0.431043	0.60923	0.0342284	-0.0619587	-0.0973764	-0.0698514	-0.0192451	Homo sapiens ovarian tumor suppressor candidate 2 (OVCA2), mRNA [NM_080822]	GO:0005634(nucleus)|GO:0005737(cytoplasm)|GO:0016787(hydrolase activity)|GO:0032526(response to retinoic acid)
TSC22D3	NM_004089	1831	4.5331e-08	x	x	x		3.27195	3.32166	2.57486	3.09576	3.18943	-0.020637	-0.0952716	-0.138298	-0.544918	-0.958932	-0.838872	-0.254184	0.020637	-0.152061	-0.49361	0.291744	0.451453	0.298292	0.346017	-0.218383	Homo sapiens TSC22 domain family, member 3 (TSC22D3), transcript variant 2, mRNA [NM_004089]	GO:0000122(negative regulation of transcription from RNA polymerase II promoter)|GO:0003700(sequence-specific DNA binding transcription factor activity)|GO:0005634(nucleus)|GO:0005737(cytoplasm)|GO:0006351(transcription, DNA-dependent)|GO:0006355(regulation of transcription, DNA-dependent)|GO:0006916(anti-apoptosis)|GO:0006970(response to osmotic stress)|GO:0048642(negative regulation of skeletal…
ANKRD35	NM_144698	148741	4.58042e-08	x	x	x		-2.37759	-1.79778	-1.65877	-2.06944	-1.58422	0.337448	-0.122944	0.015425	-0.262636	0.214799	0.444773	1.30427	0.633803	0.895687	1.39046	-2.92031	-2.56124	-2.6701	-3.12304	-2.25945	Homo sapiens ankyrin repeat domain 35 (ANKRD35), mRNA [NM_144698]
HSPA4	NM_002154	3308	4.87897e-08	x				-0.341959	-0.471071	-0.345052	-0.43936	-0.492667	0.0138467	0.0394144	-0.014835	-0.0946518	0.0680413	0.348283	0.24596	0.309263	0.33919	0.305636	-0.140869	-0.0863046	-0.0422286	-0.0178978	0.0163495	Homo sapiens heat shock 70kDa protein 4 (HSPA4), mRNA [NM_002154]	GO:0000166(nucleotide binding)|GO:0005524(ATP binding)|GO:0005634(nucleus)|GO:0005730(nucleolus)|GO:0005737(cytoplasm)|GO:0006986(response to unfolded protein)|GO:0009408(response to heat)|GO:0034619(cellular chaperone-mediated protein complex assembly)|GO:0045040(protein import into mitochondrial outer membrane)
CD97	NM_078481	976	4.87897e-08	x				0.139181	0.310267	0.295474	0.109365	0.347138	-0.526118	-0.565256	-0.408231	-0.606746	-0.273921	0.171783	0.250052	0.176707	0.440072	0.337286	-1.26671	-1.27548	-1.44073	-0.956004	-1.08064	Homo sapiens CD97 molecule (CD97), transcript variant 1, mRNA [NM_078481]	GO:0004888(transmembrane receptor activity)|GO:0004930(G-protein coupled receptor activity)|GO:0005509(calcium ion binding)|GO:0005515(protein binding)|GO:0005576(extracellular region)|GO:0005615(extracellular space)|GO:0005886(plasma membrane)|GO:0005887(integral to plasma membrane)|GO:0006928(cellular component movement)|GO:0006954(inflammatory response)|GO:0006955(immune response)|GO:0007155(c…
ZNF784	NM_203374	147808	4.87897e-08	x				0.595979	0.336768	0.625552	0.409431	0.692725	-0.163027	0.0046465	-0.0046465	0.146167	-0.0596374	-0.48259	-0.439169	-0.426157	-0.473194	-0.384585	1.03389	0.753524	0.733088	0.858584	0.806109	Homo sapiens zinc finger protein 784 (ZNF784), mRNA [NM_203374]	GO:0003677(DNA binding)|GO:0005622(intracellular)|GO:0005634(nucleus)|GO:0006355(regulation of transcription, DNA-dependent)|GO:0008270(zinc ion binding)|GO:0046872(metal ion binding)
RINL	NM_001195833	126432	4.88608e-08	x				-0.488984	-0.43676	-0.278062	-0.38026	-0.259124	0.237843	0.194306	0.165124	0.196925	0.532515	0.627955	0.650605	0.639193	0.562759	0.498516	-0.410477	-0.387409	-0.503566	-0.414118	-0.363524	Homo sapiens Ras and Rab interactor-like (RINL), transcript variant 1, mRNA [NM_001195833]	GO:0005096(GTPase activator activity)
HSP90AA1	NM_005348	3320	0.620837					0.191267	-0.120278	0.229501	-0.11819	0.400968	-0.0703597	-0.0212549	0.00593332	0.175279	0.262387	0.0788963	-0.00593332	0.0691136	0.181435	0.843889	-0.0369538	-0.0651826	-0.0959503	-0.103393	0.368113	Homo sapiens heat shock protein 90kDa alpha (cytosolic), class A member 1 (HSP90AA1), transcript variant 2, mRNA [NM_005348]	GO:0000086(G2/M transition of mitotic cell cycle)|GO:0000166(nucleotide binding)|GO:0000278(mitotic cell cycle)|GO:0005515(protein binding)|GO:0005524(ATP binding)|GO:0005622(intracellular)|GO:0005737(cytoplasm)|GO:0005829(cytosol)|GO:0005886(plasma membrane)|GO:0006200(ATP catabolic process)|GO:0006839(mitochondrial transport)|GO:0006986(response to unfolded protein)|GO:0007165(signal transducti…
P2RY8	NM_178129	286530	4.8971e-08	x				1.03909	1.28443	0.931118	0.736144	0.946317	-0.58934	-0.537017	-0.723386	-0.480797	-0.522717	-0.350877	-0.524432	-0.50849	-0.388443	-0.301102	0.755696	0.318933	0.383785	0.408011	0.613847	Homo sapiens purinergic receptor P2Y, G-protein coupled, 8 (P2RY8), mRNA [NM_178129]	GO:0004872(receptor activity)|GO:0004930(G-protein coupled receptor activity)|GO:0005886(plasma membrane)|GO:0016021(integral to membrane)|GO:0045028(purinergic nucleotide receptor activity, G-protein coupled)
TSPYL2	NM_022117	64061	0.0102107					0.319647	-0.259454	-0.200885	0.243039	0.326565	0.617316	-0.293634	0.16091	-0.199433	-1.09361	-0.612684	-0.0167148	-0.240918	0.447222	-0.455767	1.14506	0.738751	0.648905	1.32765	0.838852	Homo sapiens TSPY-like 2 (TSPYL2), mRNA [NM_022117]	GO:0000182(rDNA binding)|GO:0005515(protein binding)|GO:0005634(nucleus)|GO:0005730(nucleolus)|GO:0005737(cytoplasm)|GO:0006334(nucleosome assembly)|GO:0006355(regulation of transcription, DNA-dependent)|GO:0008156(negative regulation of DNA replication)|GO:0009966(regulation of signal transduction)|GO:0016568(chromatin modification)|GO:0030308(negative regulation of cell growth)|GO:0045786(negat…
MPRIP	NM_015134	23164	0.282493					0.283207	0.175701	0.216552	0.192574	0.629423	0.011031	0.116418	0.00157347	0.0816366	0.0395462	0.459166	0.314165	0.434777	0.312785	-0.483353	-0.0158502	-0.00157347	-0.195257	0.00531587	0.161659	Homo sapiens myosin phosphatase Rho interacting protein (MPRIP), transcript variant 1, mRNA [NM_015134]	GO:0003779(actin binding)|GO:0005515(protein binding)|GO:0005737(cytoplasm)|GO:0005856(cytoskeleton)
LTA4H	NM_000895	4048	0.279901					-0.00388233	-0.184547	0.185884	-0.24071	-0.102084	0.419709	0.268765	0.621286	0.107629	-0.308645	0.0265619	-0.160517	0.146893	-0.064465	-0.866593	0.330364	-0.111553	0.221454	0.114876	0.0364463	Homo sapiens leukotriene A4 hydrolase (LTA4H), mRNA [NM_000895]	GO:0004177(aminopeptidase activity)|GO:0004301(epoxide hydrolase activity)|GO:0004463(leukotriene-A4 hydrolase activity)|GO:0005515(protein binding)|GO:0005634(nucleus)|GO:0005730(nucleolus)|GO:0005737(cytoplasm)|GO:0005829(cytosol)|GO:0006508(proteolysis)|GO:0006692(prostanoid metabolic process)|GO:0006954(inflammatory response)|GO:0008233(peptidase activity)|GO:0008237(metallopeptidase activity…
RPL11	NM_000975	6135	0.0341162					0.115576	0.0879456	0.123877	0.033623	-0.0161457	0.0613974	0	-0.0773703	0.0251188	-0.191392	-0.0555248	-0.0629246	-0.1184	-0.0398819	-0.456869	0.0691757	0.195919	0.115576	0.182067	0.0251188	Homo sapiens ribosomal protein L11 (RPL11), transcript variant 1, mRNA [NM_000975]	GO:0003723(RNA binding)|GO:0003735(structural constituent of ribosome)|GO:0005515(protein binding)|GO:0005622(intracellular)|GO:0005634(nucleus)|GO:0005730(nucleolus)|GO:0005829(cytosol)|GO:0005840(ribosome)|GO:0006364(rRNA processing)|GO:0006412(translation)|GO:0006414(translational elongation)|GO:0006415(translational termination)|GO:0006605(protein targeting)|GO:0010467(gene expression)|GO:001…
NAT1	NM_000662	9	4.8971e-08	x				-1.28495	-1.17974	-0.944419	-0.970242	-1.18292	0.102697	0.354189	0.342773	0.523095	0.749171	0.770055	0.768702	0.72431	0.683653	0.785396	-0.545574	-0.228205	-0.456531	-0.455703	-0.102697	Homo sapiens N-acetyltransferase 1 (arylamine N-acetyltransferase) (NAT1), transcript variant 5, mRNA [NM_000662]	GO:0004060(arylamine N-acetyltransferase activity)|GO:0005737(cytoplasm)|GO:0005829(cytosol)|GO:0006805(xenobiotic metabolic process)|GO:0008152(metabolic process)|GO:0016407(acetyltransferase activity)|GO:0016740(transferase activity)
MAP2K4	NM_003010	6416	0.121889					-0.144776	-0.133209	-0.1067	-0.1771	-0.212837	0.0661878	-0.0339812	0.100396	0.00137954	-0.330563	-0.0199305	-0.00355873	0.0569902	0.181368	-0.392354	0.185223	0.0627643	0.0679083	0.251176	0.0657692	Homo sapiens mitogen-activated protein kinase kinase 4 (MAP2K4), mRNA [NM_003010]	GO:0000166(nucleotide binding)|GO:0002224(toll-like receptor signaling pathway)|GO:0002755(MyD88-dependent toll-like receptor signaling pathway)|GO:0002756(MyD88-independent toll-like receptor signaling pathway)|GO:0004672(protein kinase activity)|GO:0004674(protein serine/threonine kinase activity)|GO:0004713(protein tyrosine kinase activity)|GO:0005515(protein binding)|GO:0005524(ATP binding)|G…
MSN	NM_002444	4478	0.0738956					0.0397016	0.102739	0.145121	-0.195557	0.193012	0.16104	-0.043348	0.0179644	-0.0853063	-0.168475	0.0961135	0.174858	0.158548	0.367475	-0.798605	-0.411181	-0.561968	-0.529052	-0.29874	-0.366451	Homo sapiens moesin (MSN), mRNA [NM_002444]	GO:0001931(uropod)|GO:0003779(actin binding)|GO:0005102(receptor binding)|GO:0005200(structural constituent of cytoskeleton)|GO:0005515(protein binding)|GO:0005625(soluble fraction)|GO:0005634(nucleus)|GO:0005730(nucleolus)|GO:0005737(cytoplasm)|GO:0005856(cytoskeleton)|GO:0005886(plasma membrane)|GO:0005902(microvillus)|GO:0005925(focal adhesion)|GO:0006928(cellular component movement)|GO:000715…
ATP2A3	NM_174953	489	4.8971e-08	x				0.140228	0.227019	0.0911517	0.128082	0.304932	-0.167238	0.0146839	-0.220108	-0.0219294	-0.0672459	0.12171	-0.0442686	0.0453858	0.145447	-0.393532	-1.58537	-1.57706	-1.71006	-1.24999	-1.37984	Homo sapiens ATPase, Ca++ transporting, ubiquitous (ATP2A3), transcript variant 5, mRNA [NM_174953]	GO:0000166(nucleotide binding)|GO:0005388(calcium-transporting ATPase activity)|GO:0005515(protein binding)|GO:0005524(ATP binding)|GO:0005634(nucleus)|GO:0005783(endoplasmic reticulum)|GO:0005789(endoplasmic reticulum membrane)|GO:0006754(ATP biosynthetic process)|GO:0006810(transport)|GO:0006812(cation transport)|GO:0006816(calcium ion transport)|GO:0007596(blood coagulation)|GO:0016020(membran…
RGS2	NM_002923	5997	0.0715421					0.616971	0.663693	0.401152	0.946277	1.30426	-1.12133	1.1471	-0.710947	-1.12597	-0.287832	-0.907219	1.4254	0.512805	-0.332817	-0.36815	-1.7582	0.0440281	-0.850703	-1.05825	-0.294672	Homo sapiens regulator of G-protein signaling 2, 24kDa (RGS2), mRNA [NM_002923]	GO:0004871(signal transducer activity)|GO:0005096(GTPase activator activity)|GO:0005515(protein binding)|GO:0005516(calmodulin binding)|GO:0005737(cytoplasm)|GO:0005829(cytosol)|GO:0005886(plasma membrane)|GO:0007049(cell cycle)|GO:0007283(spermatogenesis)|GO:0008277(regulation of G-protein coupled receptor protein signaling pathway)|GO:0009898(internal side of plasma membrane)|GO:0010519(negativ…
ALDH3A1	NM_000691	218	0.399406					-0.0205657	-0.0120512	-0.00866954	-0.0155928	0.0126485	0.221416	-0.0627044	-0.0175698	0.491275	0.0887438	0.00702435	0.00737338	-0.00544665	0.414399	0.0162206	-0.00887121	0.00946584	-0.00927463	-0.039291	0.0163197	Homo sapiens aldehyde dehydrogenase 3 family, member A1 (ALDH3A1), transcript variant 2, mRNA [NM_000691]	GO:0001666(response to hypoxia)|GO:0004028(3-chloroallyl aldehyde dehydrogenase activity)|GO:0004029(aldehyde dehydrogenase (NAD) activity)|GO:0004030(aldehyde dehydrogenase [NAD(P)+] activity)|GO:0005737(cytoplasm)|GO:0005783(endoplasmic reticulum)|GO:0005829(cytosol)|GO:0006081(cellular aldehyde metabolic process)|GO:0007568(aging)|GO:0007584(response to nutrient)|GO:0008106(alcohol dehydrogena…
IRAK2	NM_001570	3656	4.8971e-08	x	x			-1.19867	-1.03257	-1.31563	-1.05229	-0.924525	0.105317	0.201126	0.0470525	0.525114	1.1932	1.80314	1.88572	1.98472	1.81794	1.46498	-0.909938	-0.9537	-0.947448	-0.698224	-0.959627	Homo sapiens interleukin-1 receptor-associated kinase 2 (IRAK2), mRNA [NM_001570]	GO:0000166(nucleotide binding)|GO:0000187(activation of MAPK activity)|GO:0001959(regulation of cytokine-mediated signaling pathway)|GO:0002224(toll-like receptor signaling pathway)|GO:0002755(MyD88-dependent toll-like receptor signaling pathway)|GO:0002756(MyD88-independent toll-like receptor signaling pathway)|GO:0004672(protein kinase activity)|GO:0004704(NF-kappaB-inducing kinase activity)|GO…
C17orf96	NM_001130677	100170841	4.8971e-08	x	x	x	x	-4.69881	-5.08422	-4.57761	-4.52453	-3.47743	0.606367	0.621381	0.733239	0.935653	0.974498	1.74897	1.94992	1.706	1.48815	1.61728	-4.53367	-3.12587	-2.73001	-3.17959	-1.68367	Homo sapiens chromosome 17 open reading frame 96 (C17orf96), mRNA [NM_001130677]
ATP1B3	NM_001679	483	0.0424675					-0.550268	-0.388616	-0.41797	-0.387221	0.035815	-0.384015	0.198931	-0.0160893	0.132375	0.484763	0.236818	0.411216	0.109717	0.295286	1.22538	-0.645014	-0.0790644	-0.195057	0.0160893	0.336969	Homo sapiens ATPase, Na+/K+ transporting, beta 3 polypeptide (ATP1B3), mRNA [NM_001679]	GO:0005391(sodium:potassium-exchanging ATPase activity)|GO:0005515(protein binding)|GO:0005737(cytoplasm)|GO:0005886(plasma membrane)|GO:0005890(sodium:potassium-exchanging ATPase complex)|GO:0005901(caveola)|GO:0006754(ATP biosynthetic process)|GO:0006810(transport)|GO:0006813(potassium ion transport)|GO:0006814(sodium ion transport)|GO:0007596(blood coagulation)|GO:0016021(integral to membrane)…
TDP1	NM_018319	55775	4.8971e-08	x				-0.44608	-0.346388	-0.129978	-0.336175	-0.333337	0.302108	0.215777	0.279778	0.272562	0.279778	0.961144	0.725846	0.706216	0.695489	0.694759	-0.269042	-0.319777	-0.241967	-0.263938	-0.0247113	Homo sapiens tyrosyl-DNA phosphodiesterase 1 (TDP1), transcript variant 1, mRNA [NM_018319]	GO:0000012(single strand break repair)|GO:0003690(double-stranded DNA binding)|GO:0003697(single-stranded DNA binding)|GO:0004527(exonuclease activity)|GO:0005515(protein binding)|GO:0005634(nucleus)|GO:0005737(cytoplasm)|GO:0006281(DNA repair)|GO:0006302(double-strand break repair)|GO:0008081(phosphoric diester hydrolase activity)|GO:0008219(cell death)|GO:0016787(hydrolase activity)|GO:0017005(…
RAB4A	NM_004578	5867	5.13206e-08	x				0.892719	1.13313	0.96083	1.13662	0.990036	0.218123	-0.0118328	-0.00252386	0.00252386	-0.145546	-0.0625454	-0.0571174	-0.0690266	-0.0736718	0.161243	-0.0969851	0.0601751	-0.0710025	-0.0556265	-0.183145	Homo sapiens RAB4A, member RAS oncogene family (RAB4A), mRNA [NM_004578]	GO:0000166(nucleotide binding)|GO:0001671(ATPase activator activity)|GO:0003924(GTPase activity)|GO:0005515(protein binding)|GO:0005525(GTP binding)|GO:0005625(soluble fraction)|GO:0005626(insoluble fraction)|GO:0005737(cytoplasm)|GO:0005768(endosome)|GO:0005792(microsome)|GO:0005829(cytosol)|GO:0005886(plasma membrane)|GO:0006184(GTP catabolic process)|GO:0007264(small GTPase mediated signal tra…
TGFB2	NM_003238	7042	0.517498					-0.00898817	0.00240197	0.00371045	-0.0188935	0.0144724	-0.0134421	-0.0275302	-0.0220461	-0.00859728	-0.0256999	0.00714561	7.28474e-05	0.00704896	-7.28474e-05	-0.00737642	-0.00835302	-0.00440184	0.487053	-0.0318432	0.0356162	Homo sapiens transforming growth factor, beta 2 (TGFB2), transcript variant 2, mRNA [NM_003238]	GO:0000902(cell morphogenesis)|GO:0001525(angiogenesis)|GO:0001540(beta-amyloid binding)|GO:0001654(eye development)|GO:0001666(response to hypoxia)|GO:0001837(epithelial to mesenchymal transition)|GO:0001942(hair follicle development)|GO:0002576(platelet degranulation)|GO:0003007(heart morphogenesis)|GO:0004702(receptor signaling protein serine/threonine kinase activity)|GO:0005102(receptor bind…
HDAC1	NM_004964	3065	0.703644					-0.0963613	-0.104021	0.0847501	-0.111352	0.00256057	-0.0467935	0.0448417	-0.0379627	0.0722136	0.0552161	0.448052	-0.00104052	0.364828	-0.0276838	-0.328909	0.183474	-0.039888	0.0469667	0.182065	-0.063446	Homo sapiens histone deacetylase 1 (HDAC1), mRNA [NM_004964]	GO:0000118(histone deacetylase complex)|GO:0000122(negative regulation of transcription from RNA polymerase II promoter)|GO:0001106(RNA polymerase II transcription corepressor activity)|GO:0003700(sequence-specific DNA binding transcription factor activity)|GO:0004407(histone deacetylase activity)|GO:0005515(protein binding)|GO:0005634(nucleus)|GO:0005654(nucleoplasm)|GO:0005730(nucleolus)|GO:000…
ANGPT2	NM_001147	285	0.903469					-0.0110293	0.773525	0.00104193	-0.0286512	-0.00631236	-0.0187814	-0.0606467	-0.022144	0.017465	0.296375	-0.0208941	-0.025418	0.255739	0.55681	-0.0208941	-0.0250806	0.237576	0.0103352	-0.0206058	0.347633	Homo sapiens angiopoietin 2 (ANGPT2), transcript variant 1, mRNA [NM_001147]	GO:0001666(response to hypoxia)|GO:0005102(receptor binding)|GO:0005515(protein binding)|GO:0005576(extracellular region)|GO:0005615(extracellular space)|GO:0005634(nucleus)|GO:0005886(plasma membrane)|GO:0007165(signal transduction)|GO:0007275(multicellular organismal development)|GO:0007281(germ cell development)|GO:0007596(blood coagulation)|GO:0009314(response to radiation)|GO:0009612(respons…
MAFF	NM_012323	23764	0.110144					0.239458	0.451017	0.163851	0.238849	0.310202	-1.00201	-0.26757	-0.245802	-0.348192	-0.129868	-0.7962	-0.455592	-0.430464	-0.289835	0.622826	-0.723308	0.00411792	-0.370122	0.0229211	0.162903	Homo sapiens v-maf musculoaponeurotic fibrosarcoma oncogene homolog F (avian) (MAFF), transcript variant 1, mRNA [NM_012323]	GO:0001701(in utero embryonic development)|GO:0003700(sequence-specific DNA binding transcription factor activity)|GO:0005634(nucleus)|GO:0005654(nucleoplasm)|GO:0006355(regulation of transcription, DNA-dependent)|GO:0006366(transcription from RNA polymerase II promoter)|GO:0006950(response to stress)|GO:0007567(parturition)|GO:0007596(blood coagulation)|GO:0043565(sequence-specific DNA binding)|…
ATP5A1	NM_001001937	498	0.0454343					-0.228023	0.00769112	-0.0937316	0.0294317	-0.0921275	0.0676771	-0.135581	-0.0190991	-0.0586903	-0.0694272	0.173876	0.119511	0.0780176	0.199258	0.0226163	-0.198127	0.0656715	0.0198228	0.0246042	-0.00769112	Homo sapiens ATP synthase, H+ transporting, mitochondrial F1 complex, alpha subunit 1, cardiac muscle (ATP5A1), nuclear gene encoding mitochondrial protein, transcript variant 1, mRNA [NM_001001937]	GO:0000166(nucleotide binding)|GO:0000275(mitochondrial proton-transporting ATP synthase complex, catalytic core F(1))|GO:0001937(negative regulation of endothelial cell proliferation)|GO:0005515(protein binding)|GO:0005524(ATP binding)|GO:0005739(mitochondrion)|GO:0005743(mitochondrial inner membrane)|GO:0005753(mitochondrial proton-transporting ATP synthase complex)|GO:0005759(mitochondrial mat…
POLR2F	NM_021974	5435	0.594755					-0.153271	-0.135824	0.00854208	0.0536476	-0.0748588	-0.168114	0.00208136	-0.109128	0.114639	0.0886003	0.0158172	0.153588	0.0861147	-0.00208136	0.147808	-0.258986	0.205893	0.223207	-0.326836	-0.0557715	Homo sapiens polymerase (RNA) II (DNA directed) polypeptide F (POLR2F), mRNA [NM_021974]	GO:0000398(nuclear mRNA splicing, via spliceosome)|GO:0003677(DNA binding)|GO:0003899(DNA-directed RNA polymerase activity)|GO:0004672(protein kinase activity)|GO:0005634(nucleus)|GO:0005654(nucleoplasm)|GO:0005665(DNA-directed RNA polymerase II, core complex)|GO:0005730(nucleolus)|GO:0006281(DNA repair)|GO:0006283(transcription-coupled nucleotide-excision repair)|GO:0006289(nucleotide-excision r…
MGC16385	NM_145039	92806	5.54977e-08	x				-1.37292	-0.943273	-1.11459	-1.20817	-1.18036	0.013985	0.0479683	-0.013985	0.245835	0.0440963	0.554742	0.346089	0.281937	0.392348	0.236445	-0.149301	-0.018654	-0.420751	-0.0956422	-0.0635597	Homo sapiens CENPB DNA-binding domains containing 1 (CENPBD1), mRNA [NM_145039]	GO:0000775(chromosome, centromeric region)|GO:0003677(DNA binding)|GO:0005634(nucleus)|GO:0006355(regulation of transcription, DNA-dependent)
CCL11	NM_002986	6356	0.394211					0.349526	0.0202996	1.13564	0.00639075	0.00304577	-0.026065	-0.0782044	-0.0271723	-0.0230361	-0.0327704	-0.00998379	0.245001	-0.0400415	0.052834	-0.000921699	0.416361	-0.00546935	-0.00399927	0.284615	0.0119329	Homo sapiens chemokine (C-C motif) ligand 11 (CCL11), mRNA [NM_002986]	GO:0001938(positive regulation of endothelial cell proliferation)|GO:0002544(chronic inflammatory response)|GO:0005576(extracellular region)|GO:0005615(extracellular space)|GO:0006468(protein phosphorylation)|GO:0006874(cellular calcium ion homeostasis)|GO:0006935(chemotaxis)|GO:0006954(inflammatory response)|GO:0006955(immune response)|GO:0007155(cell adhesion)|GO:0007165(signal transduction)|GO…
APLP2	NM_001642	334	0.036222					0.261079	0.131147	0.149545	-0.107136	-0.0449132	0.283607	0.613838	0.632388	0.399986	0.125949	-0.915073	-0.0290813	-0.375708	0.0619589	0.240049	0.478276	0.233875	0.245635	0.378553	0.215913	Homo sapiens amyloid beta (A4) precursor-like protein 2 (APLP2), transcript variant 1, mRNA [NM_001642]	GO:0001967(suckling behavior)|GO:0003677(DNA binding)|GO:0004867(serine-type endopeptidase inhibitor activity)|GO:0005515(protein binding)|GO:0005634(nucleus)|GO:0005886(plasma membrane)|GO:0006878(cellular copper ion homeostasis)|GO:0007176(regulation of epidermal growth factor receptor activity)|GO:0007186(G-protein coupled receptor protein signaling pathway)|GO:0007617(mating behavior)|GO:0007…
HNRNPA2B1	NM_002137	3181	0.190002					0.311872	-0.0190833	0.209545	-0.091885	0.345736	-0.0422128	-0.0365686	0.0905471	-0.105788	0.0785641	0.135645	-0.251439	-0.144545	0.0190833	0.115007	-0.116649	-0.396395	-0.400967	0.0705088	0.0603094	Homo sapiens heterogeneous nuclear ribonucleoprotein A2/B1 (HNRNPA2B1), transcript variant A2, mRNA [NM_002137]	GO:0000166(nucleotide binding)|GO:0000398(nuclear mRNA splicing, via spliceosome)|GO:0003723(RNA binding)|GO:0005515(protein binding)|GO:0005634(nucleus)|GO:0005654(nucleoplasm)|GO:0005681(spliceosomal complex)|GO:0005730(nucleolus)|GO:0005737(cytoplasm)|GO:0006397(mRNA processing)|GO:0008380(RNA splicing)|GO:0010467(gene expression)|GO:0030529(ribonucleoprotein complex)|GO:0030530(heterogeneous …
RRAGA	NM_006570	10670	0.0649655					-0.149479	0.00972893	0.203679	-0.0198701	-0.23546	0.0702964	0.0754033	0.0763259	0.272428	0.0571401	-0.160538	0.139199	-0.0387178	0.192568	-0.172637	0.17353	0.224293	0.181733	0.297012	0.216149	Homo sapiens Ras-related GTP binding A (RRAGA), mRNA [NM_006570]	GO:0000166(nucleotide binding)|GO:0005515(protein binding)|GO:0005525(GTP binding)|GO:0005634(nucleus)|GO:0005737(cytoplasm)|GO:0005764(lysosome)|GO:0005794(Golgi apparatus)|GO:0006915(apoptosis)|GO:0008219(cell death)|GO:0019048(virus-host interaction)|GO:0032008(positive regulation of TOR signaling cascade)|GO:0034613(cellular protein localization)|GO:0042803(protein homodimerization activity)|…
CCL26	NM_006072	10344	0.599961					-0.00294487	0.00539226	0.0085329	-0.000213966	-0.000909589	0.000106977	-0.0160283	-0.00788433	-0.00659414	-0.00621806	-0.00809947	-0.000106977	-0.0121394	-0.0110609	0.851155	0.269953	0.0390483	-0.00385633	0.199223	0.00501919	Homo sapiens chemokine (C-C motif) ligand 26 (CCL26), mRNA [NM_006072]	GO:0001938(positive regulation of endothelial cell proliferation)|GO:0005576(extracellular region)|GO:0005615(extracellular space)|GO:0006935(chemotaxis)|GO:0006954(inflammatory response)|GO:0006955(immune response)|GO:0007165(signal transduction)|GO:0007267(cell-cell signaling)|GO:0008009(chemokine activity)|GO:0030335(positive regulation of cell migration)|GO:0030838(positive regulation of acti…
PRDX6	NM_004905	9588	0.870421					-0.427953	0.191169	0.151198	0.175242	-0.445168	-0.112374	-0.160526	-0.0825868	-0.0606819	-0.363979	-0.131491	-0.00608856	-0.0119626	0.00608856	-0.282757	-0.312087	0.0132114	-0.0180415	-0.130514	-0.375612	Homo sapiens peroxiredoxin 6 (PRDX6), mRNA [NM_004905]	GO:0000302(response to reactive oxygen species)|GO:0004602(glutathione peroxidase activity)|GO:0004623(phospholipase A2 activity)|GO:0005515(protein binding)|GO:0005737(cytoplasm)|GO:0005739(mitochondrion)|GO:0005764(lysosome)|GO:0005829(cytosol)|GO:0006979(response to oxidative stress)|GO:0009395(phospholipid catabolic process)|GO:0016023(cytoplasmic membrane-bounded vesicle)|GO:0016042(lipid ca…
DNAJB4	NM_007034	11080	0.173674					-0.3251	-0.684366	0.593025	-0.568664	-0.633424	0.197133	0.123938	-0.160559	-0.143512	-0.323438	0.254062	-0.0517596	-0.201	0.359321	0.251929	0.247185	0.061229	-0.0867143	0.37175	0.570784	Homo sapiens DnaJ (Hsp40) homolog, subfamily B, member 4 (DNAJB4), mRNA [NM_007034]	GO:0005737(cytoplasm)|GO:0005886(plasma membrane)|GO:0006457(protein folding)|GO:0006986(response to unfolded protein)|GO:0009408(response to heat)|GO:0031072(heat shock protein binding)|GO:0051082(unfolded protein binding)
PPT1	NM_000310	5538	0.126809					-0.628588	-0.14374	-0.0622742	-0.111978	-0.293659	-0.317963	0.191509	0.343255	0.194376	0.456244	-0.0656779	0.217075	-0.00260653	0.0234343	1.04775	-0.142108	0.523509	0.672027	0.309452	0.405283	Homo sapiens palmitoyl-protein thioesterase 1 (PPT1), transcript variant 1, mRNA [NM_000310]	GO:0002084(protein depalmitoylation)|GO:0005576(extracellular region)|GO:0005615(extracellular space)|GO:0005624(membrane fraction)|GO:0005634(nucleus)|GO:0005764(lysosome)|GO:0005794(Golgi apparatus)|GO:0005829(cytosol)|GO:0006309(DNA fragmentation involved in apoptotic nuclear change)|GO:0006464(protein modification process)|GO:0006898(receptor-mediated endocytosis)|GO:0006907(pinocytosis)|GO:0…
PER2	NM_022817	8864	0.0553951					0.599916	0.544113	0.694063	0.352055	-0.0843382	0.416121	0.0637436	0.35893	0.0977181	-0.55752	-0.412482	-0.353002	-0.547384	0.00902107	-0.120262	0.313699	0.00195072	0.091094	0.149444	-0.451828	Homo sapiens period homolog 2 (Drosophila) (PER2), mRNA [NM_022817]	GO:0000122(negative regulation of transcription from RNA polymerase II promoter)|GO:0004871(signal transducer activity)|GO:0005515(protein binding)|GO:0005634(nucleus)|GO:0005737(cytoplasm)|GO:0006355(regulation of transcription, DNA-dependent)|GO:0007623(circadian rhythm)
NDUFA12	NM_018838	55967	0.0173858					0.187594	0.535558	0.664561	0.622007	0.224146	-0.230966	-0.0032888	-0.0989309	0.189929	-0.221599	-0.0999448	-0.0971127	0.0610618	0.0276149	-0.166655	0.169515	0.86513	0.920688	0.712501	-0.131648	Homo sapiens NADH dehydrogenase (ubiquinone) 1 alpha subcomplex, 12 (NDUFA12), nuclear gene encoding mitochondrial protein, mRNA [NM_018838]	GO:0003954(NADH dehydrogenase activity)|GO:0005739(mitochondrion)|GO:0005743(mitochondrial inner membrane)|GO:0005747(mitochondrial respiratory chain complex I)|GO:0006810(transport)|GO:0006979(response to oxidative stress)|GO:0007585(respiratory gaseous exchange)|GO:0008137(NADH dehydrogenase (ubiquinone) activity)|GO:0009055(electron carrier activity)|GO:0016020(membrane)|GO:0022904(respiratory…
PPP1R15A	NM_014330	23645	0.0403533					0.628982	0.61524	0.638001	0.874914	0.88723	-1.92082	0.0239433	-0.918394	-1.21089	-0.0239433	-1.57448	-0.261218	-0.0656688	-0.528478	1.05561	-0.520563	0.983746	0.299429	0.438765	0.883004	Homo sapiens protein phosphatase 1, regulatory (inhibitor) subunit 15A (PPP1R15A), mRNA [NM_014330]	GO:0005515(protein binding)|GO:0005783(endoplasmic reticulum)|GO:0006417(regulation of translation)|GO:0006915(apoptosis)|GO:0006950(response to stress)|GO:0006974(response to DNA damage stimulus)|GO:0007050(cell cycle arrest)|GO:0030968(endoplasmic reticulum unfolded protein response)
B2M	NM_004048	567	0.0327072					-0.230219	-0.255916	-0.341963	-0.222307	-0.0989997	-0.364567	0.29173	-0.0409802	0.163038	0.364096	0.228204	0.185135	0.169702	0.131656	0.318458	-0.0170588	0.0422283	-0.20973	0.255978	0.131656	Homo sapiens beta-2-microglobulin (B2M), mRNA [NM_004048]	GO:0000139(Golgi membrane)|GO:0001916(positive regulation of T cell mediated cytotoxicity)|GO:0002237(response to molecule of bacterial origin)|GO:0002474(antigen processing and presentation of peptide antigen via MHC class I)|GO:0002481(antigen processing and presentation of exogenous protein antigen via MHC class Ib, TAP-dependent)|GO:0005515(protein binding)|GO:0005576(extracellular region)|GO…
RAC1	NM_018890	5879	0.0115676					-0.147088	0.00542187	-0.133467	-0.084111	-0.254853	-0.0331109	0.526103	0.236467	0.303672	0.255624	0.0359612	0.241525	0.171575	0.265685	0.115316	-0.219221	-0.0208524	-0.246253	0.190462	-0.146226	Homo sapiens ras-related C3 botulinum toxin substrate 1 (rho family, small GTP binding protein Rac1) (RAC1), transcript variant Rac1b, mRNA [NM_018890]	GO:0000166(nucleotide binding)|GO:0003924(GTPase activity)|GO:0005515(protein binding)|GO:0005525(GTP binding)|GO:0005622(intracellular)|GO:0005829(cytosol)|GO:0005886(plasma membrane)|GO:0006184(GTP catabolic process)|GO:0006915(apoptosis)|GO:0006928(cellular component movement)|GO:0006954(inflammatory response)|GO:0007155(cell adhesion)|GO:0007160(cell-matrix adhesion)|GO:0007264(small GTPase m…
HMGCR	NM_000859	3156	5.68555e-08	x	x	x		-1.74442	-2.08777	-1.75527	-2.04177	-2.20331	-0.68206	-0.58782	-0.556721	0.506731	-0.0632868	0.304934	0.218993	-0.24472	0.302441	-0.0950311	1.5656	1.7031	1.47224	1.98211	1.67672	Homo sapiens 3-hydroxy-3-methylglutaryl-CoA reductase (HMGCR), transcript variant 1, mRNA [NM_000859]	GO:0004420(hydroxymethylglutaryl-CoA reductase (NADPH) activity)|GO:0005777(peroxisome)|GO:0005778(peroxisomal membrane)|GO:0005783(endoplasmic reticulum)|GO:0005789(endoplasmic reticulum membrane)|GO:0006695(cholesterol biosynthetic process)|GO:0008299(isoprenoid biosynthetic process)|GO:0008354(germ cell migration)|GO:0008406(gonad development)|GO:0015936(coenzyme A metabolic process)|GO:001602…
NLRX1	NM_170722	79671	5.85095e-08	x				-0.769216	-0.535591	-0.576757	-0.724471	-0.858389	0.279751	0.334452	0.128454	0.195162	0.303059	0.719398	0.419891	0.624393	0.438368	0.704899	-0.392979	-0.603337	-0.704685	-0.39987	-0.619685	Homo sapiens NLR family member X1 (NLRX1), transcript variant 2, mRNA [NM_170722]	GO:0000166(nucleotide binding)|GO:0005524(ATP binding)|GO:0005739(mitochondrion)|GO:0005741(mitochondrial outer membrane)|GO:0016020(membrane)|GO:0032480(negative regulation of type I interferon production)|GO:0044419(interspecies interaction between organisms)|GO:0045087(innate immune response)
AKAP9	NM_000786	1595	6.9204e-08	x	x	x		-1.93589	-1.71673	-2.06298	-1.99677	-2.08756	-0.590324	-0.44306	-0.651806	0.546758	0.0532148	0.198503	0.445474	-0.0054415	0.30691	0.488797	1.43341	1.34808	1.24501	1.63743	1.2733	Homo sapiens cytochrome P450, family 51, subfamily A, polypeptide 1 (CYP51A1), transcript variant 1, mRNA [NM_000786]	GO:0004497(monooxygenase activity)|GO:0005783(endoplasmic reticulum)|GO:0005789(endoplasmic reticulum membrane)|GO:0005792(microsome)|GO:0006695(cholesterol biosynthetic process)|GO:0006805(xenobiotic metabolic process)|GO:0008398(sterol 14-demethylase activity)|GO:0009055(electron carrier activity)|GO:0016020(membrane)|GO:0016021(integral to membrane)|GO:0016705(oxidoreductase activity, acting o…
VDR	NM_001017535	7421	7.41812e-08	x	x	x	x	-0.496681	-0.960051	0.0213744	-1.10723	-0.69093	2.85485	1.53382	3.04444	1.70499	3.83932	5.5149	5.32578	5.78834	5.14108	5.83595	-0.756199	-1.63059	-0.350023	-1.63126	-0.23392	Homo sapiens vitamin D (1,25- dihydroxyvitamin D3) receptor (VDR), transcript variant 2, mRNA [NM_001017535]	GO:0000122(negative regulation of transcription from RNA polymerase II promoter)|GO:0001501(skeletal system development)|GO:0003677(DNA binding)|GO:0003700(sequence-specific DNA binding transcription factor activity)|GO:0003707(steroid hormone receptor activity)|GO:0005499(vitamin D binding)|GO:0005515(protein binding)|GO:0005634(nucleus)|GO:0005654(nucleoplasm)|GO:0005720(nuclear heterochromatin…
FBXO30	NM_032145	84085	0.0118143					-0.85201	-0.549036	-0.333396	-0.445168	-0.460787	-0.193492	-0.0462366	-0.110357	0.550673	0.322258	0.140441	0.205965	-0.0206767	0.305386	0.215283	-0.275651	-0.0252522	-0.424185	0.117822	0.480613	Homo sapiens F-box protein 30 (FBXO30), mRNA [NM_032145]	GO:0004842(ubiquitin-protein ligase activity)|GO:0008270(zinc ion binding)|GO:0046872(metal ion binding)
HNRNPC	NM_031314	3183	0.0228101					0.0421239	-0.0548111	0.191967	0.0446898	-0.04277	-0.0978647	-0.0740317	0.12273	0.0480019	-0.133276	-0.246305	0.00180381	-0.0212042	0.118776	-0.251227	0.18141	0.206747	0.222651	0.194056	0.187329	Homo sapiens heterogeneous nuclear ribonucleoprotein C (C1/C2) (HNRNPC), transcript variant 1, mRNA [NM_031314]	GO:0000166(nucleotide binding)|GO:0000398(nuclear mRNA splicing, via spliceosome)|GO:0003723(RNA binding)|GO:0005515(protein binding)|GO:0005634(nucleus)|GO:0005654(nucleoplasm)|GO:0005681(spliceosomal complex)|GO:0008380(RNA splicing)|GO:0010467(gene expression)|GO:0042802(identical protein binding)|GO:0071013(catalytic step 2 spliceosome)
SREBF2	NM_004599	6721	7.63722e-08	x				-1.79067	-1.54584	-1.88303	-1.70124	-1.52165	-0.510806	-0.250759	-0.29525	0.0407748	0.198993	0.186308	0.266898	0.253707	0.245157	0.0732027	0.0944772	0.0109288	0.0732027	0.450581	0.34318	Homo sapiens sterol regulatory element binding transcription factor 2 (SREBF2), mRNA [NM_004599]	GO:0000139(Golgi membrane)|GO:0000247(C-8 sterol isomerase activity)|GO:0003682(chromatin binding)|GO:0003700(sequence-specific DNA binding transcription factor activity)|GO:0005515(protein binding)|GO:0005634(nucleus)|GO:0005737(cytoplasm)|GO:0005783(endoplasmic reticulum)|GO:0005789(endoplasmic reticulum membrane)|GO:0005792(microsome)|GO:0005794(Golgi apparatus)|GO:0006355(regulation of transc…
HEXIM2	NM_144608	124790	8.43774e-08	x				-1.97545	-1.55451	-1.56739	-1.72823	-1.44351	0.135272	0.328461	-0.0463661	0.494365	0.473831	0.453516	0.535792	0.27312	0.470619	0.478633	-0.988373	-0.689575	-1.05425	-0.505407	-0.488612	Homo sapiens hexamthylene bis-acetamide inducible 2 (HEXIM2), mRNA [NM_144608]	GO:0000122(negative regulation of transcription from RNA polymerase II promoter)|GO:0004861(cyclin-dependent protein kinase inhibitor activity)|GO:0005515(protein binding)|GO:0005634(nucleus)|GO:0005730(nucleolus)|GO:0005737(cytoplasm)|GO:0006355(regulation of transcription, DNA-dependent)|GO:0017069(snRNA binding)|GO:0045736(negative regulation of cyclin-dependent protein kinase activity)
SLA2	NM_032214	84174	8.74634e-08	x				-0.484039	-0.349064	-0.297446	-0.583526	-0.303155	-0.0778197	-0.132477	-0.102941	-0.0379451	0.169531	0.277297	0.409382	0.266536	0.369967	0.59334	-0.946407	-1.35573	-1.10776	-1.30493	-1.44134	Homo sapiens Src-like-adaptor 2 (SLA2), transcript variant 1, mRNA [NM_032214]	GO:0000122(negative regulation of transcription from RNA polymerase II promoter)|GO:0005070(SH3/SH2 adaptor activity)|GO:0005515(protein binding)|GO:0005737(cytoplasm)|GO:0005770(late endosome)|GO:0005886(plasma membrane)|GO:0010008(endosome membrane)|GO:0016023(cytoplasmic membrane-bounded vesicle)|GO:0019724(B cell mediated immunity)|GO:0030522(intracellular receptor mediated signaling pathway)…
C1orf66	NM_015997	51093	8.74634e-08	x				-1.10677	-1.16276	-1.19801	-1.03675	-1.11305	0.00796225	-0.0214883	0.0113947	0.0370635	0.188448	-0.0141935	0.312885	0.315038	0.380151	0.673742	-0.150453	-0.102896	-0.265932	-0.177007	-0.206161	Homo sapiens ribosomal RNA adenine dimethylase domain containing 1 (RRNAD1), transcript variant 1, mRNA [NM_015997]	GO:0000179(rRNA (adenine-N6,N6-)-dimethyltransferase activity)|GO:0008649(rRNA methyltransferase activity)|GO:0016020(membrane)|GO:0016021(integral to membrane)
RAB13	NM_002870	5872	9.06052e-08	x	x	x	x	-3.82189	-3.6968	-3.76389	-3.2335	-3.84579	0.952546	2.0241	2.27889	1.73172	2.40991	-0.233298	1.08281	-0.817835	0.216498	-0.216498	-3.8835	-2.48802	-2.68915	-2.80698	-3.74434	Homo sapiens RAB13, member RAS oncogene family (RAB13), mRNA [NM_002870]	GO:0000166(nucleotide binding)|GO:0003924(GTPase activity)|GO:0005525(GTP binding)|GO:0005737(cytoplasm)|GO:0005886(plasma membrane)|GO:0005923(tight junction)|GO:0006184(GTP catabolic process)|GO:0007155(cell adhesion)|GO:0007264(small GTPase mediated signal transduction)|GO:0015031(protein transport)|GO:0016192(vesicle-mediated transport)|GO:0030054(cell junction)|GO:0030659(cytoplasmic vesicle…
PTPN7	NM_080588	5778	9.06052e-08	x	x			-1.19042	-0.782832	-0.806242	-0.718429	-0.654956	0.988015	0.6245	0.526271	0.603471	0.641182	1.25306	1.72266	1.5676	2.01626	1.10837	-2.07238	-1.53234	-1.7514	-1.4797	-0.957186	Homo sapiens protein tyrosine phosphatase, non-receptor type 7 (PTPN7), transcript variant 2, mRNA [NM_080588]	GO:0004725(protein tyrosine phosphatase activity)|GO:0005515(protein binding)|GO:0005737(cytoplasm)|GO:0005829(cytosol)|GO:0006470(protein dephosphorylation)|GO:0009898(internal side of plasma membrane)|GO:0016787(hydrolase activity)|GO:0035335(peptidyl-tyrosine dephosphorylation)
MMP1	NM_002421	4312	0.689833					-0.162658	0.0499145	0.68923	0.162259	-0.0140923	-0.139589	0.0277278	0.136722	-0.146788	-0.0491812	0.0140923	0.134416	0.0291533	-0.145283	-0.053847	-0.0807736	-0.15371	0.632156	0.160288	0.231001	Homo sapiens matrix metallopeptidase 1 (interstitial collagenase) (MMP1), transcript variant 1, mRNA [NM_002421]	GO:0004222(metalloendopeptidase activity)|GO:0005509(calcium ion binding)|GO:0005576(extracellular region)|GO:0005578(proteinaceous extracellular matrix)|GO:0006508(proteolysis)|GO:0007596(blood coagulation)|GO:0008152(metabolic process)|GO:0008233(peptidase activity)|GO:0008270(zinc ion binding)|GO:0030574(collagen catabolic process)|GO:0044419(interspecies interaction between organisms)|GO:0050…
PGM1	NM_002633	5236	0.63731					-0.221982	0.230466	-0.150684	0.0474838	0.00523108	-0.100433	-0.0956757	-0.284437	-0.0511729	-0.255779	-0.219381	-0.232454	-0.430107	-0.011057	0.0863537	-0.350368	-0.0324699	-0.37353	-0.133187	0.137089	Homo sapiens phosphoglucomutase 1 (PGM1), transcript variant 1, mRNA [NM_002633]	GO:0000287(magnesium ion binding)|GO:0004614(phosphoglucomutase activity)|GO:0005737(cytoplasm)|GO:0005829(cytosol)|GO:0005975(carbohydrate metabolic process)|GO:0005978(glycogen biosynthetic process)|GO:0005980(glycogen catabolic process)|GO:0005992(trehalose biosynthetic process)|GO:0006006(glucose metabolic process)|GO:0006874(cellular calcium ion homeostasis)|GO:0016853(isomerase activity)|GO…
KDELR2	NM_006854	11014	0.0246098					-0.857638	-0.167328	-0.150221	-0.35647	-0.423254	-0.5231	0.177121	-0.0323629	0.168849	0.363969	-0.121878	0.584564	0.358249	0.52527	0.743822	-0.420772	0.137427	0.10857	0.174964	0.25331	Homo sapiens KDEL (Lys-Asp-Glu-Leu) endoplasmic reticulum protein retention receptor 2 (KDELR2), transcript variant 1, mRNA [NM_006854]	GO:0004872(receptor activity)|GO:0005046(KDEL sequence binding)|GO:0005515(protein binding)|GO:0005783(endoplasmic reticulum)|GO:0005789(endoplasmic reticulum membrane)|GO:0005794(Golgi apparatus)|GO:0006621(protein retention in ER lumen)|GO:0006886(intracellular protein transport)|GO:0016020(membrane)|GO:0016021(integral to membrane)|GO:0016192(vesicle-mediated transport)
TNFRSF10A	NM_003844	8797	9.06052e-08	x				1.13019	0.91615	1.11004	0.772942	0.939689	0.218315	0.263091	0.393711	0.191725	-0.266111	-0.982274	-0.831156	-0.662447	-0.758848	-0.853406	0.972056	0.652029	0.786866	0.800951	0.584239	Homo sapiens tumor necrosis factor receptor superfamily, member 10a (TNFRSF10A), mRNA [NM_003844]	GO:0004872(receptor activity)|GO:0005035(death receptor activity)|GO:0005515(protein binding)|GO:0006917(induction of apoptosis)|GO:0006919(activation of caspase activity)|GO:0007165(signal transduction)|GO:0007250(activation of NF-kappaB-inducing kinase activity)|GO:0008134(transcription factor binding)|GO:0008625(induction of apoptosis via death domain receptors)|GO:0008656(caspase activator ac…
NAT8L	NM_178557	339983	9.06052e-08	x				-0.010616	0.0120681	0.0262298	-0.00601851	-0.0139395	-0.00154206	-0.00170169	-0.0116873	-0.0125985	-0.0121696	2.57758	2.33216	1.86291	1.49156	2.52167	-0.0131884	0.000690971	-0.00607188	-0.0105089	-0.000690971	Homo sapiens N-acetyltransferase 8-like (GCN5-related, putative) (NAT8L), mRNA [NM_178557]	GO:0005737(cytoplasm)|GO:0005739(mitochondrion)|GO:0005783(endoplasmic reticulum)|GO:0005792(microsome)|GO:0008152(metabolic process)|GO:0008415(acyltransferase activity)|GO:0016020(membrane)|GO:0016021(integral to membrane)|GO:0016740(transferase activity)|GO:0017188(aspartate N-acetyltransferase activity)|GO:0030867(rough endoplasmic reticulum membrane)|GO:0031966(mitochondrial membrane)
TLE6	NM_001143986	79816	9.06052e-08	x	x	x		-1.1619	-1.57754	-1.38788	-1.07577	-1.83849	0.412893	1.21088	1.06815	1.32236	1.48039	2.05171	1.9308	1.89064	1.48376	2.30523	-2.81528	-3.07542	-2.27397	-2.05307	-1.40903	Homo sapiens transducin-like enhancer of split 6 (E(sp1) homolog, Drosophila) (TLE6), transcript variant 1, mRNA [NM_001143986]	GO:0005634(nucleus)|GO:0005737(cytoplasm)|GO:0005938(cell cortex)|GO:0006355(regulation of transcription, DNA-dependent)|GO:0043234(protein complex)
FAM76A	NM_001143912	199870	9.25228e-08	x				0.348034	0.393447	0.232843	0.511436	0.282141	-0.254384	-0.203711	-0.165721	-0.120416	-0.440853	-0.332253	-0.574948	-0.319707	-0.343757	-0.463214	0.821186	0.683841	0.671053	0.754844	0.541829	Homo sapiens family with sequence similarity 76, member A (FAM76A), transcript variant 1, mRNA [NM_001143912]
SGK3	NM_013257	23678	9.31517e-08	x	x			0.346427	0.307486	0.286429	0.375889	0.439415	-0.44203	0	-0.113564	0	-0.338622	-1.33515	-0.715303	-1.23655	-0.532711	-0.746361	1.34222	1.52518	1.23158	1.53223	1.48733	Homo sapiens serum/glucocorticoid regulated kinase family, member 3 (SGK3), transcript variant 1, mRNA [NM_013257]
MED20	NM_004275	9477	9.38559e-08	x	x			-2.36988	-1.97554	-1.35621	-1.87469	-1.6697	0.269089	0.526269	0.338397	0.788182	1.04395	1.09252	0.802426	0.918415	1.01631	1.16352	-1.01501	-0.846053	-0.792977	-0.598888	-0.378231	Homo sapiens mediator complex subunit 20 (MED20), mRNA [NM_004275]	GO:0003899(DNA-directed RNA polymerase activity)|GO:0005515(protein binding)|GO:0005634(nucleus)|GO:0005654(nucleoplasm)|GO:0006351(transcription, DNA-dependent)|GO:0006357(regulation of transcription from RNA polymerase II promoter)|GO:0010467(gene expression)|GO:0016592(mediator complex)
INHBA	NM_002192	3624	0.0724751					-0.340765	-0.0474256	-0.380206	-0.261052	-0.382124	0.97139	0.000634062	3.786	-0.335749	2.67025	0.585419	0.328186	0.800064	1.21103	2.05526	-0.178274	-0.326691	-0.277568	-0.352783	-0.303232	Homo sapiens inhibin, beta A (INHBA), mRNA [NM_002192]	GO:0000082(G1/S transition of mitotic cell cycle)|GO:0001541(ovarian follicle development)|GO:0001942(hair follicle development)|GO:0002244(hemopoietic progenitor cell differentiation)|GO:0004871(signal transducer activity)|GO:0005125(cytokine activity)|GO:0005179(hormone activity)|GO:0005515(protein binding)|GO:0005576(extracellular region)|GO:0006357(regulation of transcription from RNA polymer…
PLEKHG2	NM_022835	64857	1.03639e-07	x	x			-0.424598	-0.418707	-0.339161	-0.630503	-0.345163	0.823077	0.343756	0.28289	0.220074	0.330706	1.28844	1.03434	1.1937	1.04213	0.525597	-1.35025	-1.74716	-1.88221	-1.17638	-1.59619	Homo sapiens pleckstrin homology domain containing, family G (with RhoGef domain) member 2 (PLEKHG2), mRNA [NM_022835]	GO:0005085(guanyl-nucleotide exchange factor activity)|GO:0005089(Rho guanyl-nucleotide exchange factor activity)|GO:0005622(intracellular)|GO:0005829(cytosol)|GO:0006915(apoptosis)|GO:0007264(small GTPase mediated signal transduction)|GO:0008624(induction of apoptosis by extracellular signals)|GO:0035023(regulation of Rho protein signal transduction)|GO:0048011(nerve growth factor receptor signa…
VSIG4	NM_007268	11326	1.14446e-07	x	x	x	x	-2.1562	-2.8111	-2.73633	-2.66452	-2.7597	6.4347	8.264	8.63285	8.29457	7.79014	-0.0411309	4.49126	-0.0236007	3.37442	0.916301	-3.19421	-2.6293	-3.31639	-3.33286	-3.30869	Homo sapiens V-set and immunoglobulin domain containing 4 (VSIG4), transcript variant 1, mRNA [NM_007268]	GO:0005515(protein binding)|GO:0006957(complement activation, alternative pathway)|GO:0016020(membrane)|GO:0016021(integral to membrane)|GO:0032703(negative regulation of interleukin-2 production)|GO:0042130(negative regulation of T cell proliferation)
DOK2	NM_003974	9046	1.28442e-07	x	x			-0.169167	0.31929	0.0342775	0.29706	0.641728	-0.172984	0.263295	-0.189177	0.11782	0.511845	0.639992	0.357365	0.324233	0.442913	0.457121	-2.4247	-2.119	-2.33269	-2.20202	-1.62632	Homo sapiens docking protein 2, 56kDa (DOK2), mRNA [NM_003974]	GO:0005057(receptor signaling protein activity)|GO:0005068(transmembrane receptor protein tyrosine kinase adaptor activity)|GO:0005158(insulin receptor binding)|GO:0005515(protein binding)|GO:0005829(cytosol)|GO:0007165(signal transduction)|GO:0007166(cell surface receptor linked signaling pathway)|GO:0007265(Ras protein signal transduction)|GO:0007596(blood coagulation)|GO:0042802(identical prot…
GNG2	NM_053064	54331	1.32537e-07	x				0.798174	0.902626	0.820755	0.736163	0.948373	-0.0403224	-0.0871634	-0.167679	-0.226424	-0.17034	0.00996018	-0.239113	-0.0879475	-0.0823401	0.280491	-0.606107	-0.41755	-0.435106	-0.333046	-0.354227	Homo sapiens guanine nucleotide binding protein (G protein), gamma 2 (GNG2), mRNA [NM_053064]	GO:0004871(signal transducer activity)|GO:0005515(protein binding)|GO:0005834(heterotrimeric G-protein complex)|GO:0005886(plasma membrane)|GO:0006112(energy reserve metabolic process)|GO:0007186(G-protein coupled receptor protein signaling pathway)|GO:0007268(synaptic transmission)|GO:0007596(blood coagulation)|GO:0008283(cell proliferation)|GO:0030168(platelet activation)|GO:0071377(cellular re…
MGP	NM_000900	4256	0.0341577					2.03498	1.47672	0.122751	1.3133	0.628764	0.930816	0.568788	0.879158	-0.0357844	-1.0822	-0.927273	-1.15068	-0.478485	-0.712422	-1.14991	1.82053	-0.0457968	-0.0862147	0.733567	-1.00277	Homo sapiens matrix Gla protein (MGP), transcript variant 2, mRNA [NM_000900]	GO:0001502(cartilage condensation)|GO:0001503(ossification)|GO:0005201(extracellular matrix structural constituent)|GO:0005509(calcium ion binding)|GO:0005576(extracellular region)|GO:0005578(proteinaceous extracellular matrix)|GO:0007275(multicellular organismal development)|GO:0008147(structural constituent of bone)|GO:0030154(cell differentiation)|GO:0030500(regulation of bone mineralization)|…
ENPP2	NM_006209	5168	0.834271					0.613396	0.033227	0.907961	0.0572265	-1.23577	0.0823917	0.632373	0.983526	0.429606	-0.00977826	3.39438	0.686504	2.43432	-1.07301	-1.41465	0.860549	0.625624	0.74515	1.20172	-0.509846	Homo sapiens ectonucleotide pyrophosphatase/phosphodiesterase 2 (ENPP2), transcript variant 1, mRNA [NM_006209]	GO:0003676(nucleic acid binding)|GO:0004528(phosphodiesterase I activity)|GO:0004551(nucleotide diphosphatase activity)|GO:0004622(lysophospholipase activity)|GO:0005044(scavenger receptor activity)|GO:0005509(calcium ion binding)|GO:0005576(extracellular region)|GO:0005615(extracellular space)|GO:0005886(plasma membrane)|GO:0005887(integral to plasma membrane)|GO:0006796(phosphate metabolic proc…
GPR19	NM_006143	2842	1.32971e-07	x	x			-1.8702	-1.16876	-0.990469	-1.25014	-1.17687	0.988725	1.08509	1.21063	1.49829	1.52338	2.16906	2.1565	1.73717	1.44475	1.25714	-1.59254	-1.46079	-1.28659	-0.83627	-0.609276	Homo sapiens G protein-coupled receptor 19 (GPR19), mRNA [NM_006143]	GO:0004872(receptor activity)|GO:0004930(G-protein coupled receptor activity)|GO:0005886(plasma membrane)|GO:0005887(integral to plasma membrane)|GO:0007186(G-protein coupled receptor protein signaling pathway)
MPV17	NM_002437	4358	1.32971e-07	x				-0.605594	-0.58106	-0.565735	-0.609127	-0.564918	0.00865714	0.0151737	0.0803447	0.186775	0.243481	0.366153	0.337131	0.49034	0.187872	0.266557	-0.239487	-0.0796879	-0.119371	-0.118385	-0.00629219	Homo sapiens MpV17 mitochondrial inner membrane protein (MPV17), nuclear gene encoding mitochondrial protein, mRNA [NM_002437]	GO:0003674(molecular_function)|GO:0005739(mitochondrion)|GO:0005743(mitochondrial inner membrane)|GO:0005779(integral to peroxisomal membrane)|GO:0016020(membrane)|GO:0016021(integral to membrane)|GO:0032836(glomerular basement membrane development)|GO:0034614(cellular response to reactive oxygen species)|GO:0042592(homeostatic process)|GO:0048839(inner ear development)|GO:2000377(regulation of r…
HSPA6	NM_002155	3310	0.0609687					-0.931854	-0.338738	-0.832463	-0.700584	-0.871823	-0.865456	1.42564	-0.197492	1.32814	0.900127	-2.12434	0.154101	-1.62084	-0.453458	-0.0201248	-0.934565	-0.244485	-0.690459	-0.378686	-0.484728	Homo sapiens heat shock 70kDa protein 6 (HSP70B') (HSPA6), mRNA [NM_002155]	GO:0000166(nucleotide binding)|GO:0005524(ATP binding)|GO:0006986(response to unfolded protein)
FOSB	NM_006732	2354	0.131342					0.970226	0.595997	-0.561466	1.32393	0.467462	-2.05898	0.956025	-0.875393	-1.29347	0.147419	-2.23268	-0.128225	0.0754311	-1.03099	-2.22138	0.198411	-0.0754311	-0.208926	-0.442469	-0.706951	Homo sapiens FBJ murine osteosarcoma viral oncogene homolog B (FOSB), transcript variant 1, mRNA [NM_006732]	GO:0000122(negative regulation of transcription from RNA polymerase II promoter)|GO:0003677(DNA binding)|GO:0003700(sequence-specific DNA binding transcription factor activity)|GO:0005634(nucleus)|GO:0006355(regulation of transcription, DNA-dependent)|GO:0007275(multicellular organismal development)|GO:0007610(behavior)|GO:0008134(transcription factor binding)|GO:0043565(sequence-specific DNA bin…
NODAL	NM_018055	4838	1.34836e-07	x				2.34915	1.86075	2.73007	1.51663	2.28914	0.00232072	0.121963	-0.0126713	-0.0125116	-0.00809895	0.0205972	-0.0285206	-0.0156032	-0.00121459	0.00353234	-0.00354101	0.026621	-0.00338227	0.178095	-0.00767435	Homo sapiens nodal homolog (mouse) (NODAL), mRNA [NM_018055]	GO:0000122(negative regulation of transcription from RNA polymerase II promoter)|GO:0001702(gastrulation with mouth forming second)|GO:0001707(mesoderm formation)|GO:0001831(trophectodermal cellular morphogenesis)|GO:0001842(neural fold formation)|GO:0001889(liver development)|GO:0001892(embryonic placenta development)|GO:0001944(vasculature development)|GO:0001947(heart looping)|GO:0002085(inhib…
C15orf48	NM_032413	84419	1.43755e-07	x	x	x	x	-3.1699	-3.28704	-3.75669	-4.10393	-4.04857	1.68458	1.51404	3.77598	2.13834	3.91441	2.74793	2.57609	2.39924	1.77164	3.44286	-2.72822	-1.65839	-1.46102	-2.19973	-2.45129	Homo sapiens chromosome 15 open reading frame 48 (C15orf48), transcript variant 2, mRNA [NM_032413]	GO:0005634(nucleus)|GO:0005739(mitochondrion)
SLC4A8	NM_001039960	9498	1.43755e-07	x	x	x		-0.812155	-0.485954	-1.68096	0.142331	-0.266264	-0.0530742	0.320141	0.13034	-0.297446	-0.0955392	0.313643	0.547322	0.474682	0.522412	0.00555579	-3.55656	-3.54787	-3.54476	-3.09434	-3.52902	Homo sapiens solute carrier family 4, sodium bicarbonate cotransporter, member 8 (SLC4A8), transcript variant 1, mRNA [NM_001039960]	GO:0005215(transporter activity)|GO:0005452(inorganic anion exchanger activity)|GO:0005886(plasma membrane)|GO:0006811(ion transport)|GO:0006814(sodium ion transport)|GO:0015297(antiporter activity)|GO:0015701(bicarbonate transport)|GO:0016021(integral to membrane)|GO:0055085(transmembrane transport)
LAG3	NM_002286	3902	1.43921e-07	x	x	x	x	-2.82116	-2.48442	-2.89048	-2.9506	-1.98841	0.18475	0.149892	-0.489008	-0.264777	1.39967	1.9125	2.37731	1.87136	1.50951	1.77948	-3.10462	-3.17302	-3.24693	-3.18863	-1.8842	Homo sapiens lymphocyte-activation gene 3 (LAG3), mRNA [NM_002286]	GO:0003823(antigen binding)|GO:0004888(transmembrane receptor activity)|GO:0007166(cell surface receptor linked signaling pathway)|GO:0009897(external side of plasma membrane)|GO:0016020(membrane)|GO:0016021(integral to membrane)|GO:0042289(MHC class II protein binding)|GO:0045085(negative regulation of interleukin-2 biosynthetic process)|GO:0045954(positive regulation of natural killer cell medi…
DKK1	NM_012242	22943	0.677531					-0.00762229	0.000376349	0.0112715	0.0039338	0.0146035	-0.00742053	0.289815	0.0112715	-0.0167312	-0.000727742	-0.0088335	1.82533	0.0140073	-0.00515257	0.0314929	-0.00772319	0.0114208	-0.00994466	0.0291835	3.17908	Homo sapiens dickkopf homolog 1 (Xenopus laevis) (DKK1), mRNA [NM_012242]	GO:0000122(negative regulation of transcription from RNA polymerase II promoter)|GO:0000904(cell morphogenesis involved in differentiation)|GO:0002090(regulation of receptor internalization)|GO:0004871(signal transducer activity)|GO:0005515(protein binding)|GO:0005576(extracellular region)|GO:0005615(extracellular space)|GO:0005886(plasma membrane)|GO:0007165(signal transduction)|GO:0007275(multi…
CA12	NM_001218	771	0.439781					-0.00886193	0.0164828	0.0185476	0.006351	0.0139918	-0.00910091	-0.0401683	-0.00633118	-0.0159525	-0.0226438	-0.0227886	0.177353	-0.0149923	-0.0027575	0.0424512	-0.0203778	0.0273831	0.0122031	-0.0259286	0.0190164	Homo sapiens carbonic anhydrase XII (CA12), transcript variant 1, mRNA [NM_001218]	GO:0004089(carbonate dehydratase activity)|GO:0006730(one-carbon metabolic process)|GO:0008270(zinc ion binding)|GO:0016020(membrane)|GO:0016021(integral to membrane)|GO:0016829(lyase activity)|GO:0046872(metal ion binding)
LDLR	NM_000527	3949	1.43921e-07	x	x	x		-2.71569	-2.32561	-2.97696	-2.56276	-2.75507	-0.681892	0.109175	-0.275782	1.00755	0.186396	0.0783124	0.234863	-0.0168565	0.0880737	-0.59352	1.74106	1.30921	1.33433	1.90891	1.28164	Homo sapiens low density lipoprotein receptor (LDLR), transcript variant 1, mRNA [NM_000527]	GO:0004872(receptor activity)|GO:0005041(low-density lipoprotein receptor activity)|GO:0005509(calcium ion binding)|GO:0005515(protein binding)|GO:0005764(lysosome)|GO:0005769(early endosome)|GO:0005886(plasma membrane)|GO:0005887(integral to plasma membrane)|GO:0005901(caveola)|GO:0005905(coated pit)|GO:0006629(lipid metabolic process)|GO:0006810(transport)|GO:0006869(lipid transport)|GO:0006897…
ORAI3	NM_152288	93129	1.43921e-07	x				-1.36157	-0.789118	-0.927918	-0.933299	-1.1685	0.197927	0.370341	0.0214369	0.313617	0.453287	0.475149	0.633429	0.611452	0.666291	0.542739	-0.549875	-0.39629	-0.752782	-0.37323	-0.638337	Homo sapiens ORAI calcium release-activated calcium modulator 3 (ORAI3), mRNA [NM_152288]	GO:0005515(protein binding)|GO:0016020(membrane)|GO:0016021(integral to membrane)
RPL37A	NM_000998	6168	0.025533					0	0.18493	0.220683	0.14075	0.166755	-0.286945	0.0304062	0.0140386	-0.0146073	-0.0545336	-0.157296	0	0.0680081	0.0919908	0.272193	-0.366421	-0.0818663	-0.170047	-0.0545336	-0.125807	Homo sapiens ribosomal protein L37a (RPL37A), mRNA [NM_000998]	GO:0003735(structural constituent of ribosome)|GO:0005515(protein binding)|GO:0005622(intracellular)|GO:0005829(cytosol)|GO:0005840(ribosome)|GO:0006412(translation)|GO:0006414(translational elongation)|GO:0006415(translational termination)|GO:0010467(gene expression)|GO:0016032(viral reproduction)|GO:0019058(viral infectious cycle)|GO:0019083(viral transcription)|GO:0031018(endocrine pancreas de…
APOC1	NM_001645	341	1.43921e-07	x	x	x	x	-3.86875	-3.00316	-3.86103	-3.87448	-3.87901	6.27096	9.23135	7.61276	8.5555	6.89746	0.512294	5.43862	2.6369	4.5394	3.34953	-1.08667	-0.610281	-0.968562	-1.46365	-0.512294	Homo sapiens apolipoprotein C-I (APOC1), mRNA [NM_001645]	GO:0004859(phospholipase inhibitor activity)|GO:0005504(fatty acid binding)|GO:0005576(extracellular region)|GO:0005783(endoplasmic reticulum)|GO:0006629(lipid metabolic process)|GO:0006641(triglyceride metabolic process)|GO:0006810(transport)|GO:0008203(cholesterol metabolic process)|GO:0010873(positive regulation of cholesterol esterification)|GO:0010900(negative regulation of phosphatidylcholi…
SNX14	NM_153816	57231	1.43921e-07	x				-0.79823	-0.865489	-0.804116	-0.532463	-0.6231	0.0319009	0.11986	0.0586417	0.144541	0.127473	0.384457	0.613779	0.531354	0.608398	0.244793	-0.418528	-0.238427	-0.41553	-0.204209	-0.369359	Homo sapiens sorting nexin 14 (SNX14), transcript variant 1, mRNA [NM_153816]	GO:0004871(signal transducer activity)|GO:0007154(cell communication)|GO:0015031(protein transport)|GO:0016020(membrane)|GO:0016021(integral to membrane)|GO:0035091(phosphatidylinositol binding)
UQCRH	NM_006004	7388	1.43921e-07	x				-0.428396	-0.257669	-0.278316	-0.253404	-0.380814	0.330466	0.234617	0.234617	0.395075	0.383973	0.582037	0.458298	0.430418	0.430418	0.340573	-0.320284	-0.0872428	-0.119307	-0.12717	-0.12717	Homo sapiens ubiquinol-cytochrome c reductase hinge protein (UQCRH), nuclear gene encoding mitochondrial protein, mRNA [NM_006004]	GO:0005739(mitochondrion)|GO:0005743(mitochondrial inner membrane)|GO:0005746(mitochondrial respiratory chain)|GO:0005750(mitochondrial respiratory chain complex III)|GO:0006119(oxidative phosphorylation)|GO:0006122(mitochondrial electron transport, ubiquinol to cytochrome c)|GO:0006810(transport)|GO:0008121(ubiquinol-cytochrome-c reductase activity)|GO:0009060(aerobic respiration)|GO:0016020(mem…
RPA2	NM_002946	6118	0.315242					-0.086742	0.0201373	0.329872	0.064786	-0.196942	0.0559791	-0.35476	-0.00335459	-0.18335	-0.288462	-0.381263	-0.09579	-0.160432	-0.128943	0.725538	0.111248	0.350364	0.457042	0.0533297	0.175592	Homo sapiens replication protein A2, 32kDa (RPA2), mRNA [NM_002946]	GO:0000075(cell cycle checkpoint)|GO:0000082(G1/S transition of mitotic cell cycle)|GO:0000084(S phase of mitotic cell cycle)|GO:0000216(M/G1 transition of mitotic cell cycle)|GO:0000278(mitotic cell cycle)|GO:0000718(nucleotide-excision repair, DNA damage removal)|GO:0000722(telomere maintenance via recombination)|GO:0000723(telomere maintenance)|GO:0000724(double-strand break repair via homolog…
RNF126	NM_194460	55658	1.43921e-07	x				0.919221	0.839077	0.737026	0.812493	0.9	-0.0739444	-0.239892	-0.0970999	-0.208575	-0.155831	-0.19814	-0.566901	-0.352472	-0.380998	-0.243695	0.453896	0.0828556	0.0739444	0.287332	0.340547	Homo sapiens ring finger protein 126 (RNF126), mRNA [NM_194460]	GO:0005515(protein binding)|GO:0008270(zinc ion binding)|GO:0046872(metal ion binding)
ATP5F1	NM_001688	515	0.199831					-0.303045	-0.229042	-0.0145057	0.133818	0.0452056	-0.125799	-0.114488	-0.0782704	-0.00357192	0.158273	0.17703	0.0705792	0.062073	-0.101698	0.307336	-0.469644	-0.0891531	0.0273298	-0.425789	-0.0186727	Homo sapiens ATP synthase, H+ transporting, mitochondrial Fo complex, subunit B1 (ATP5F1), nuclear gene encoding mitochondrial protein, mRNA [NM_001688]	GO:0000276(mitochondrial proton-transporting ATP synthase complex, coupling factor F(o))|GO:0005515(protein binding)|GO:0005739(mitochondrion)|GO:0005743(mitochondrial inner membrane)|GO:0005753(mitochondrial proton-transporting ATP synthase complex)|GO:0005759(mitochondrial matrix)|GO:0006200(ATP catabolic process)|GO:0006811(ion transport)|GO:0015986(ATP synthesis coupled proton transport)|GO:0…
EIF3E	NM_001568	3646	0.6474					0.031726	-0.0623552	0.150088	0.00374965	-0.111322	0.340021	-0.00374965	0.20007	0.031726	-0.551816	0.00899198	-0.0666254	0.159951	0.0961906	-0.984736	0.230512	0.0368991	0.145393	0.195558	-0.00374965	Homo sapiens eukaryotic translation initiation factor 3, subunit E (EIF3E), mRNA [NM_001568]	GO:0000184(nuclear-transcribed mRNA catabolic process, nonsense-mediated decay)|GO:0000785(chromatin)|GO:0003743(translation initiation factor activity)|GO:0005515(protein binding)|GO:0005634(nucleus)|GO:0005654(nucleoplasm)|GO:0005737(cytoplasm)|GO:0005829(cytosol)|GO:0005852(eukaryotic translation initiation factor 3 complex)|GO:0006412(translation)|GO:0006413(translational initiation)|GO:00064…
EFR3A	NM_015137	23167	0.0121368					-0.320559	-0.240915	-0.2983	-0.287625	-0.262711	-0.171852	0.19461	0.0521102	0.103073	0.0322171	0.156838	-0.0276472	0.0997683	0.000868492	-0.456338	0.151775	0.0840546	-0.0149072	0.260097	0.185234	Homo sapiens EFR3 homolog A (S. cerevisiae) (EFR3A), mRNA [NM_015137]	GO:0005488(binding)|GO:0005622(intracellular)|GO:0005886(plasma membrane)
HMGN3	NM_138730	9324	0.35188					-0.556013	-0.345938	-0.286825	-0.188387	-0.269996	-0.192846	-0.108113	-0.06423	-0.0872758	-0.268632	0.209433	-0.00787618	0.235023	-0.166193	-0.741355	-0.0358883	0.0473852	-0.0806989	0.00787618	-0.158381	Homo sapiens high mobility group nucleosomal binding domain 3 (HMGN3), transcript variant 2, mRNA [NM_138730]	GO:0000785(chromatin)|GO:0003677(DNA binding)|GO:0003682(chromatin binding)|GO:0005515(protein binding)|GO:0005634(nucleus)|GO:0005730(nucleolus)|GO:0005737(cytoplasm)|GO:0008150(biological_process)|GO:0016568(chromatin modification)|GO:0045944(positive regulation of transcription from RNA polymerase II promoter)|GO:0046966(thyroid hormone receptor binding)|GO:0051091(positive regulation of seque…
RHOG	NM_001665	391	1.43921e-07	x				0.0671406	0.262814	0.204464	-0.000205562	0.240381	0.130521	0.181579	0.0507803	0.129945	0.253967	0.345585	0.155221	0.262814	0.339848	0.142219	-0.612327	-0.56348	-0.544884	-0.514842	-0.560923	Homo sapiens ras homolog gene family, member G (rho G) (RHOG), mRNA [NM_001665]	GO:0000166(nucleotide binding)|GO:0003924(GTPase activity)|GO:0005515(protein binding)|GO:0005525(GTP binding)|GO:0005622(intracellular)|GO:0005829(cytosol)|GO:0005886(plasma membrane)|GO:0006184(GTP catabolic process)|GO:0007264(small GTPase mediated signal transduction)|GO:0007266(Rho protein signal transduction)|GO:0007411(axon guidance)|GO:0007596(blood coagulation)|GO:0008284(positive regula…
MIDN	NM_177401	90007	1.43921e-07	x				-0.639065	-0.198415	-0.515059	-0.295123	-0.0189616	-0.199351	0.0189616	0.11139	0.0594621	0.235189	0.147647	0.113209	-0.121891	0.193322	0.200776	-1.83927	-1.51921	-1.6562	-1.50185	-1.40641	Homo sapiens midnolin (MIDN), mRNA [NM_177401]	GO:0005634(nucleus)|GO:0005730(nucleolus)
CXCL10	NM_001565	3627	0.217826					-0.398451	-0.376939	-0.383886	-0.376144	-0.367186	-0.397786	3.69227	-0.141442	3.25155	8.5304	0.551793	3.19277	1.89472	0.933744	1.9104	-0.0569043	2.17527	0.0569043	1.80318	3.61124	Homo sapiens chemokine (C-X-C motif) ligand 10 (CXCL10), mRNA [NM_001565]	GO:0002690(positive regulation of leukocyte chemotaxis)|GO:0005102(receptor binding)|GO:0005576(extracellular region)|GO:0005615(extracellular space)|GO:0006935(chemotaxis)|GO:0006954(inflammatory response)|GO:0006955(immune response)|GO:0007165(signal transduction)|GO:0007166(cell surface receptor linked signaling pathway)|GO:0007267(cell-cell signaling)|GO:0007517(muscle organ development)|GO:0…
TOB1	NM_005749	10140	1.50118e-07	x	x			1.40466	2.52107	2.13089	1.79314	2.18703	-0.330336	-0.0131519	-0.109001	-0.381322	-0.317451	-0.593704	-0.327571	-0.346928	-0.691595	-0.865144	0.0306035	-0.131858	-0.161386	-0.422011	-0.456836	Homo sapiens transducer of ERBB2, 1 (TOB1), mRNA [NM_005749]	GO:0005070(SH3/SH2 adaptor activity)|GO:0005515(protein binding)|GO:0008285(negative regulation of cell proliferation)
GAS1	NM_002048	2619	0.0415706					-0.847234	-0.136569	-0.724906	-0.670322	-0.54771	-0.514502	-0.086624	-0.598667	0.167945	0.147999	0.121966	-0.275435	-0.76805	-0.115375	0.953437	0.0356666	0.525269	0.0823197	0.387306	1.09757	Homo sapiens growth arrest-specific 1 (GAS1), mRNA [NM_002048]	GO:0002053(positive regulation of mesenchymal cell proliferation)|GO:0003674(molecular_function)|GO:0005886(plasma membrane)|GO:0007049(cell cycle)|GO:0007050(cell cycle arrest)|GO:0007411(axon guidance)|GO:0008285(negative regulation of cell proliferation)|GO:0012501(programmed cell death)|GO:0021587(cerebellum morphogenesis)|GO:0021904(dorsal/ventral neural tube patterning)|GO:0042473(outer ear…
KIAA1949	NM_133471	170954	1.58078e-07	x				-0.314303	-0.193641	-0.119278	-0.387153	-0.0652716	0.140987	0.350866	0.193591	0.424919	0.441482	0.505005	0.465779	0.539017	0.637296	0.00297971	-1.61199	-1.39678	-1.59609	-1.19147	-1.12167	Homo sapiens KIAA1949 (KIAA1949), transcript variant 1, mRNA [NM_133471]	GO:0003779(actin binding)|GO:0005737(cytoplasm)|GO:0005856(cytoskeleton)
CYR61	NM_001554	3491	0.368812					-0.0020057	-0.00216211	-0.00581648	0.00304243	0.0110725	-0.00592103	-0.0348028	-0.00869429	-0.00325745	-0.00822298	0.0201367	0.00859056	-0.00843243	-0.0084848	0.0033541	-0.000650859	0.0118989	0.000390459	-0.013994	0.0771625	Homo sapiens cysteine-rich, angiogenic inducer, 61 (CYR61), mRNA [NM_001554]	GO:0001558(regulation of cell growth)|GO:0001934(positive regulation of protein phosphorylation)|GO:0002041(intussusceptive angiogenesis)|GO:0003181(atrioventricular valve morphogenesis)|GO:0003278(apoptosis involved in heart morphogenesis)|GO:0003281(ventricular septum development)|GO:0005178(integrin binding)|GO:0005520(insulin-like growth factor binding)|GO:0005576(extracellular region)|GO:000…
PDE4A	NM_006202	5141	1.61835e-07	x	x	x		-2.2106	-0.837204	-2.08967	-1.49557	-1.08051	0.0224315	0.225076	0.0310312	-0.30336	0.571391	1.16645	1.10237	1.21624	1.29836	1.8801	-2.56293	-2.18381	-2.47711	-2.17799	-2.28869	Homo sapiens phosphodiesterase 4A, cAMP-specific (PDE4A), transcript variant 4, mRNA [NM_006202]	GO:0004115(3',5'-cyclic-AMP phosphodiesterase activity)|GO:0005515(protein binding)|GO:0005624(membrane fraction)|GO:0005625(soluble fraction)|GO:0005626(insoluble fraction)|GO:0005634(nucleus)|GO:0005737(cytoplasm)|GO:0005829(cytosol)|GO:0005886(plasma membrane)|GO:0006198(cAMP catabolic process)|GO:0007165(signal transduction)|GO:0008081(phosphoric diester hydrolase activity)|GO:0016787(hydrola…
NICN1	NM_032316	84276	1.61835e-07	x				-0.58566	-0.535948	-0.422565	-0.643852	-0.491358	0.225036	0.189402	0.203157	0.255499	0.495448	0.769332	0.458977	0.629837	0.3985	0.344707	-0.30332	-0.42817	-0.456536	-0.435087	-0.431118	Homo sapiens nicolin 1 (NICN1), mRNA [NM_032316]	GO:0005634(nucleus)|GO:0005874(microtubule)
MYLIP	NM_013262	29116	1.61835e-07	x	x	x		2.76497	2.2321	2.32267	2.21266	2.71054	0.594058	1.1026	1.04942	1.27017	0.274933	-0.78676	-1.16505	-0.274933	-0.789066	-1.76251	-0.82189	-1.01911	-0.775911	-1.06331	-1.36134	Homo sapiens myosin regulatory light chain interacting protein (MYLIP), mRNA [NM_013262]	GO:0004842(ubiquitin-protein ligase activity)|GO:0005515(protein binding)|GO:0005622(intracellular)|GO:0005737(cytoplasm)|GO:0005856(cytoskeleton)|GO:0006928(cellular component movement)|GO:0007399(nervous system development)|GO:0008092(cytoskeletal protein binding)|GO:0008270(zinc ion binding)|GO:0010989(negative regulation of low-density lipoprotein particle clearance)|GO:0016567(protein ubiqui…
NT5M	NM_020201	56953	1.61835e-07	x				-0.987765	-1.20162	-0.963115	-1.47775	-1.14661	0.379193	0.640512	0.326658	0.519404	0.455475	0.984141	0.315621	0.714351	0.312842	0.552436	-1.37391	-2.0455	-1.29308	-2.17415	-1.72111	Homo sapiens 5',3'-nucleotidase, mitochondrial (NT5M), nuclear gene encoding mitochondrial protein, mRNA [NM_020201]	GO:0000166(nucleotide binding)|GO:0005739(mitochondrion)|GO:0005759(mitochondrial matrix)|GO:0006206(pyrimidine base metabolic process)|GO:0006260(DNA replication)|GO:0008252(nucleotidase activity)|GO:0008253(5'-nucleotidase activity)|GO:0009117(nucleotide metabolic process)|GO:0009223(pyrimidine deoxyribonucleotide catabolic process)|GO:0016787(hydrolase activity)|GO:0046079(dUMP catabolic proce…
SH2D3A	NM_005490	10045	1.61835e-07	x				1.12209	0.995522	0.938913	1.12644	1.07018	-0.128984	-0.255643	-0.0520043	-0.3738	-0.56138	-0.679581	-0.681691	-0.694097	-0.466049	-0.919115	0.554889	0.186431	0.14315	0.551702	0.107594	Homo sapiens SH2 domain containing 3A (SH2D3A), mRNA [NM_005490]	GO:0005070(SH3/SH2 adaptor activity)|GO:0005085(guanyl-nucleotide exchange factor activity)|GO:0005622(intracellular)|GO:0007254(JNK cascade)|GO:0007264(small GTPase mediated signal transduction)
ANXA10	NM_007193	11199	0.585584					0.0153418	0.0376067	0.021137	0.0061611	0.000727745	-0.0109102	-0.0724753	-0.00764964	2.15681	-0.0329816	-0.0196412	-0.0122828	-0.0445568	-0.0189274	0.0203965	-0.0124722	-0.00392558	0.0109219	-0.0433467	0.0204428	Homo sapiens annexin A10 (ANXA10), mRNA [NM_007193]	GO:0005509(calcium ion binding)|GO:0005544(calcium-dependent phospholipid binding)|GO:0005739(mitochondrion)
TTYH2	NM_032646	94015	1.62993e-07	x				1.39627	1.67298	0.797217	1.34166	1.63819	-0.501677	-0.696972	-0.643324	-0.435324	-0.902011	-0.715707	-0.758762	-0.230566	-0.784016	-0.906763	1.61453	1.22163	0.911328	1.3366	1.37622	Homo sapiens tweety homolog 2 (Drosophila) (TTYH2), transcript variant 1, mRNA [NM_032646]	GO:0005216(ion channel activity)|GO:0005254(chloride channel activity)|GO:0005515(protein binding)|GO:0005886(plasma membrane)|GO:0006811(ion transport)|GO:0016021(integral to membrane)|GO:0034707(chloride channel complex)
PTGS2	NM_000963	5743	0.421377					1.17904	-0.0165127	-0.0131949	-0.0137211	0.011526	0.00603432	2.0306	0.0382689	0.0148316	0.588122	-0.00501208	0.00135514	0.101092	-0.0130897	0.0258301	-0.0151952	0.00130306	-0.00946493	-0.0260345	-0.00125098	Homo sapiens prostaglandin-endoperoxide synthase 2 (prostaglandin G/H synthase and cyclooxygenase) (PTGS2), mRNA [NM_000963]	GO:0001516(prostaglandin biosynthetic process)|GO:0004601(peroxidase activity)|GO:0004666(prostaglandin-endoperoxide synthase activity)|GO:0005634(nucleus)|GO:0005737(cytoplasm)|GO:0005783(endoplasmic reticulum)|GO:0005788(endoplasmic reticulum lumen)|GO:0005789(endoplasmic reticulum membrane)|GO:0005792(microsome)|GO:0005901(caveola)|GO:0006633(fatty acid biosynthetic process)|GO:0006692(prostan…
FOSL1	NM_005438	8061	0.0773019					-1.20408	-0.999212	-1.05026	-0.0740059	-1.27076	0.0730569	0.176802	-0.0822439	0.337474	0.882682	-0.670765	0.158279	-0.855269	0.192658	2.14956	-0.133492	0.130678	0.883624	0.0122502	0.247578	Homo sapiens FOS-like antigen 1 (FOSL1), mRNA [NM_005438]	GO:0003700(sequence-specific DNA binding transcription factor activity)|GO:0005515(protein binding)|GO:0005634(nucleus)|GO:0005792(microsome)|GO:0005829(cytosol)|GO:0006357(regulation of transcription from RNA polymerase II promoter)|GO:0006366(transcription from RNA polymerase II promoter)|GO:0006935(chemotaxis)|GO:0006968(cellular defense response)|GO:0007565(female pregnancy)|GO:0007612(learni…
BTNL8	NM_001040462	79908	1.71236e-07	x	x	x	x	-0.0340829	-0.0163927	-0.0324438	-0.0267216	-0.0261938	-0.035579	-0.100667	-0.0497967	-0.0548282	0.274188	5.18125	5.11893	4.05367	5.19078	2.90892	-0.045366	-0.0327811	-0.0340829	0.555455	-0.0318658	Homo sapiens butyrophilin-like 8 (BTNL8), transcript variant 2, mRNA [NM_001040462]	GO:0016020(membrane)|GO:0016021(integral to membrane)
CLEC2B	NM_005127	9976	1.71236e-07	x	x			0.805214	0.480539	0.272463	0.495693	1.29752	-0.0911449	-0.249173	-0.0848137	-0.271913	-0.0505981	-1.90986	-1.4658	-1.40935	-1.30087	-1.54504	0.85052	0.827669	0.740854	0.569575	1.0368	Homo sapiens C-type lectin domain family 2, member B (CLEC2B), mRNA [NM_005127]	GO:0005488(binding)|GO:0005529(sugar binding)|GO:0005887(integral to plasma membrane)|GO:0016020(membrane)
MRCL3	NM_006471	10627	0.0159923					-0.0975689	0.0408801	-0.0561705	0.0491803	0.110771	-0.248692	0.442398	-0.0518964	0.466797	0.451198	0.305771	0.437072	0.155037	0.314317	-0.0975689	-0.28843	-0.2644	-0.524894	-0.172413	-0.255633	Homo sapiens myosin, light chain 12A, regulatory, non-sarcomeric (MYL12A), mRNA [NM_006471]	GO:0005509(calcium ion binding)|GO:0005515(protein binding)|GO:0016459(myosin complex)
SFRS5	NM_001039465	6430	0.617105					0.267488	-0.0175968	-0.0175968	-0.00854833	0.154241	0.300074	0.288308	0.353734	0.0118788	-0.471491	-0.136029	-0.0313615	0.0615257	0.296471	-1.01492	0.567408	-0.0313615	0.0904384	0.357481	-0.242364	Homo sapiens serine/arginine-rich splicing factor 5 (SRSF5), transcript variant 1, mRNA [NM_001039465]	GO:0000166(nucleotide binding)|GO:0000398(nuclear mRNA splicing, via spliceosome)|GO:0003723(RNA binding)|GO:0005515(protein binding)|GO:0005634(nucleus)|GO:0005654(nucleoplasm)|GO:0006366(transcription from RNA polymerase II promoter)|GO:0006369(termination of RNA polymerase II transcription)|GO:0006376(mRNA splice site selection)|GO:0006397(mRNA processing)|GO:0006406(mRNA export from nucleus)|…
MAPKAPK5	NM_139078	8550	1.72279e-07	x				0.769135	0.501002	0.536139	0.689711	0.667982	-0.172632	-0.141543	-0.0192948	-0.152635	-0.288425	-0.341717	-0.327184	-0.234514	-0.209609	-0.114486	0.0192948	0.103779	0.107188	0.185768	0.170551	Homo sapiens mitogen-activated protein kinase-activated protein kinase 5 (MAPKAPK5), transcript variant 2, mRNA [NM_139078]	GO:0000166(nucleotide binding)|GO:0004674(protein serine/threonine kinase activity)|GO:0004708(MAP kinase kinase activity)|GO:0005515(protein binding)|GO:0005524(ATP binding)|GO:0005634(nucleus)|GO:0005730(nucleolus)|GO:0005737(cytoplasm)|GO:0006468(protein phosphorylation)|GO:0007165(signal transduction)
PPT1	NM_000310	5538	0.0947835					-0.574757	-0.264331	0.0143327	-0.213324	-0.577561	-0.335826	0.267995	0.39903	0.191343	0.142238	-0.280641	0.0701343	0.00811934	-0.00811934	0.682378	-0.132369	0.387877	0.487844	0.155146	0.169466	Homo sapiens palmitoyl-protein thioesterase 1 (PPT1), transcript variant 1, mRNA [NM_000310]	GO:0002084(protein depalmitoylation)|GO:0005576(extracellular region)|GO:0005615(extracellular space)|GO:0005624(membrane fraction)|GO:0005634(nucleus)|GO:0005764(lysosome)|GO:0005794(Golgi apparatus)|GO:0005829(cytosol)|GO:0006309(DNA fragmentation involved in apoptotic nuclear change)|GO:0006464(protein modification process)|GO:0006898(receptor-mediated endocytosis)|GO:0006907(pinocytosis)|GO:0…
TTC3	NM_003316	7267	0.0137231					0.572293	0.244337	0.269794	0.160829	-0.126277	0.259069	-0.320576	0.0234563	-0.401821	-1.40991	-0.849114	-0.646586	-0.515639	-0.395641	-1.75311	0.698633	0.130526	0.312833	0.52428	-0.0234563	Homo sapiens tetratricopeptide repeat domain 3 (TTC3), transcript variant 1, mRNA [NM_003316]	GO:0004842(ubiquitin-protein ligase activity)|GO:0005515(protein binding)|GO:0005634(nucleus)|GO:0005773(vacuole)|GO:0006511(ubiquitin-dependent protein catabolic process)|GO:0008270(zinc ion binding)|GO:0010771(negative regulation of cell morphogenesis involved in differentiation)|GO:0016874(ligase activity)|GO:0045665(negative regulation of neuron differentiation)|GO:0046872(metal ion binding)|…
MINPP1	NM_004897	9562	1.7436e-07	x				-1.04871	-1.24119	-0.858731	-1.10435	-1.56761	0.135223	0.233599	0.38683	0.347638	0.38651	0.765684	0.696874	0.805068	0.778522	0.823798	-0.77981	-0.388153	-0.69024	-0.166606	-0.288548	Homo sapiens multiple inositol-polyphosphate phosphatase 1 (MINPP1), transcript variant 1, mRNA [NM_004897]	GO:0001503(ossification)|GO:0003993(acid phosphatase activity)|GO:0004437(inositol or phosphatidylinositol phosphatase activity)|GO:0004446(multiple inositol-polyphosphate phosphatase activity)|GO:0005783(endoplasmic reticulum)|GO:0005788(endoplasmic reticulum lumen)|GO:0006797(polyphosphate metabolic process)|GO:0008969(phosphohistidine phosphatase activity)|GO:0016787(hydrolase activity)|GO:003…
WWP2	NM_199423	11060	1.85362e-07	x				1.80961	1.25228	1.93045	1.49513	1.50335	0.255603	0.237149	-0.131308	-0.112154	-0.124498	-0.152941	-0.0412501	-0.0287208	0.0641247	0.0614947	0.304788	0.121803	-0.0297527	0.0768876	0.0433955	Homo sapiens WW domain containing E3 ubiquitin protein ligase 2 (WWP2), transcript variant 3, mRNA [NM_199423]	GO:0000122(negative regulation of transcription from RNA polymerase II promoter)|GO:0000151(ubiquitin ligase complex)|GO:0001085(RNA polymerase II transcription factor binding)|GO:0004842(ubiquitin-protein ligase activity)|GO:0005515(protein binding)|GO:0005622(intracellular)|GO:0005634(nucleus)|GO:0005737(cytoplasm)|GO:0006464(protein modification process)|GO:0008134(transcription factor binding…
ARHGAP1	NM_004308	392	0.122212					0.143546	0.282278	0.25704	-0.0516071	0.222688	0.239552	0.0685203	0.121394	0.0472419	-0.0272946	0.288287	0.140165	0.391701	0.187115	-0.735004	0.00376675	-0.579902	-0.481638	-0.0774822	-0.463975	Homo sapiens Rho GTPase activating protein 1 (ARHGAP1), mRNA [NM_004308]	GO:0001726(ruffle)|GO:0005070(SH3/SH2 adaptor activity)|GO:0005096(GTPase activator activity)|GO:0005100(Rho GTPase activator activity)|GO:0005515(protein binding)|GO:0005622(intracellular)|GO:0005737(cytoplasm)|GO:0005829(cytosol)|GO:0005886(plasma membrane)|GO:0007165(signal transduction)|GO:0007264(small GTPase mediated signal transduction)|GO:0007266(Rho protein signal transduction)|GO:001712…
TTC1	NM_003314	7265	0.235691					-0.356767	-0.0252367	-0.820397	0.134614	-0.12635	-0.154695	-0.102824	-0.793125	0.0479236	0.0533359	-0.00324307	0.138631	-0.871524	0.0876418	0.468771	0.0888229	0.664345	0.0403114	0.274821	0.527599	Homo sapiens tetratricopeptide repeat domain 1 (TTC1), mRNA [NM_003314]	GO:0005515(protein binding)|GO:0006457(protein folding)|GO:0051082(unfolded protein binding)
GPX2	NM_002083	2877	0.540441					-0.454494	-0.132744	0.203274	0.601314	-0.2774	0.183252	0.0342672	-0.0753782	0.209643	-0.0925275	-0.255178	-0.0707948	0.223959	-0.360887	-0.338481	0.216555	0.081206	-0.00964857	-0.0686556	0.407109	Homo sapiens glutathione peroxidase 2 (gastrointestinal) (GPX2), mRNA [NM_002083]	GO:0001659(temperature homeostasis)|GO:0002862(negative regulation of inflammatory response to antigenic stimulus)|GO:0004602(glutathione peroxidase activity)|GO:0005737(cytoplasm)|GO:0006979(response to oxidative stress)|GO:0009055(electron carrier activity)|GO:0009609(response to symbiotic bacterium)|GO:0016491(oxidoreductase activity)|GO:0051702(interaction with symbiont)
URM1	NM_001135947	81605	1.89141e-07	x				-0.158368	0.0457316	-0.0393201	-0.0894036	-0.115388	0.117817	0.00849005	-0.043847	-0.0614682	0.0811476	0.201949	0.246139	0.266727	0.272102	0.285581	-0.61048	-0.400745	-0.45896	-0.605179	-0.428346	Homo sapiens ubiquitin related modifier 1 (URM1), transcript variant 2, mRNA [NM_001135947]	GO:0002098(tRNA wobble uridine modification)|GO:0005515(protein binding)|GO:0005737(cytoplasm)|GO:0005829(cytosol)|GO:0008033(tRNA processing)|GO:0016783(sulfurtransferase activity)|GO:0034227(tRNA thio-modification)
CCNI	NM_006835	10983	0.986342					0.0645244	0.218808	0.10068	-0.0610508	-0.0100531	0.40658	0.10068	0.207842	0.0100531	-0.402821	-0.0539511	0.10068	0.0476879	0.483175	-0.175982	0.333679	-0.18685	-0.0935141	0.251554	-0.18685	Homo sapiens cyclin I (CCNI), mRNA [NM_006835]	GO:0007283(spermatogenesis)
NDUFA4	NM_002489	4697	0.0130798					-0.261967	-0.0983253	-0.128957	0.194191	-0.0785068	0	0.112547	-0.0525184	0.268533	0.148219	0.256821	0.429727	0.313332	0.152869	0.280607	-0.231041	0.0851758	0.0540477	-0.330327	0	Homo sapiens NADH dehydrogenase (ubiquinone) 1 alpha subcomplex, 4, 9kDa (NDUFA4), nuclear gene encoding mitochondrial protein, mRNA [NM_002489]	GO:0005739(mitochondrion)|GO:0005743(mitochondrial inner membrane)|GO:0005747(mitochondrial respiratory chain complex I)|GO:0006120(mitochondrial electron transport, NADH to ubiquinone)|GO:0006810(transport)|GO:0008137(NADH dehydrogenase (ubiquinone) activity)|GO:0016020(membrane)|GO:0022904(respiratory electron transport chain)|GO:0070469(respiratory chain)
CDC14A	NM_033313	8556	1.96e-07	x				1.59969	1.45962	1.357	1.03146	1.61344	-0.164132	-0.598588	-0.103523	-0.585035	-0.794759	-0.997887	-0.942156	-0.49446	-0.434267	-1.0117	0.691053	0.676223	0.619573	0.597584	0.764958	Homo sapiens CDC14 cell division cycle 14 homolog A (S. cerevisiae) (CDC14A), transcript variant 3, mRNA [NM_033313]	GO:0004721(phosphoprotein phosphatase activity)|GO:0004725(protein tyrosine phosphatase activity)|GO:0005515(protein binding)|GO:0005634(nucleus)|GO:0005730(nucleolus)|GO:0005737(cytoplasm)|GO:0005815(microtubule organizing center)|GO:0005819(spindle)|GO:0005856(cytoskeleton)|GO:0007049(cell cycle)|GO:0008138(protein tyrosine/serine/threonine phosphatase activity)|GO:0008283(cell proliferation)|G…
LHFPL2	NM_005779	10184	1.96639e-07	x	x	x	x	-1.47506	-2.16631	-1.18706	-1.00172	-0.65608	4.30697	6.9242	6.39738	6.41268	7.16951	2.02172	4.88305	3.16294	3.37614	3.69403	-2.1678	-2.17248	-1.24306	-1.15619	-0.382346	Homo sapiens lipoma HMGIC fusion partner-like 2 (LHFPL2), mRNA [NM_005779]	GO:0016020(membrane)|GO:0016021(integral to membrane)
TMSB10	NM_021103	9168	0.0619169					0.0963422	0.0915181	0.23291	0.201917	0.115916	0.0178036	0.220813	0.132117	0.215843	0.308803	0.368673	0.182461	0.403425	0.0261489	-0.623271	-0.360433	-0.0717397	-0.313789	-0.32628	-0.284868	Homo sapiens thymosin beta 10 (TMSB10), mRNA [NM_021103]	GO:0003779(actin binding)|GO:0005737(cytoplasm)|GO:0005856(cytoskeleton)|GO:0030036(actin cytoskeleton organization)|GO:0042989(sequestering of actin monomers)
GFI1	NM_005263	2672	1.96639e-07	x	x	x		-1.98338	-2.16182	-2.30854	-2.11758	-1.14864	0.465316	0.754229	0.694099	0.700385	1.08508	1.43514	1.6359	1.73529	1.67647	1.33595	-2.03502	-1.84623	-1.90555	-1.68231	-0.488866	Homo sapiens growth factor independent 1 transcription repressor (GFI1), transcript variant 1, mRNA [NM_005263]	GO:0000083(regulation of transcription involved in G1/S phase of mitotic cell cycle)|GO:0000122(negative regulation of transcription from RNA polymerase II promoter)|GO:0003677(DNA binding)|GO:0005515(protein binding)|GO:0005622(intracellular)|GO:0005634(nucleus)|GO:0006355(regulation of transcription, DNA-dependent)|GO:0008270(zinc ion binding)|GO:0010956(negative regulation of calcidiol 1-monoo…
ARMC8	NM_213654	25852	1.96639e-07	x				1.10891	0.878521	0.803745	1.04432	1.21406	-0.628702	-0.0486164	-0.151537	-0.522948	-0.561374	-0.864163	-0.635968	-0.581692	-0.695838	-0.750379	0.305193	0.248273	0.434141	0.383248	0.0486164	Homo sapiens armadillo repeat containing 8 (ARMC8), transcript variant 3, mRNA [NM_213654]	GO:0005488(binding)
TRAT1	NM_016388	50852	2.00301e-07	x				1.54812	1.34719	1.67899	1.38892	1.39715	0.66166	0.429929	0.374094	0.396836	-0.0671352	-0.248251	-0.233675	-0.276432	-0.045447	-0.520745	0.855969	0.938615	0.798408	0.857825	0.722187	Homo sapiens T cell receptor associated transmembrane adaptor 1 (TRAT1), mRNA [NM_016388]	GO:0001920(negative regulation of receptor recycling)|GO:0005068(transmembrane receptor protein tyrosine kinase adaptor activity)|GO:0005886(plasma membrane)|GO:0005887(integral to plasma membrane)|GO:0006968(cellular defense response)|GO:0007165(signal transduction)|GO:0007169(transmembrane receptor protein tyrosine kinase signaling pathway)|GO:0042101(T cell receptor complex)|GO:0046934(phospha…
TAF6L	NM_006473	10629	2.00301e-07	x				0.007578	0.16457	0.0923233	0.150819	0.0809006	-0.194211	-0.351249	-0.370392	-0.379631	-0.344047	-0.636024	-0.320675	-0.391578	-0.351249	-0.386094	0.386007	0.469476	0.637948	0.356824	0.427116	Homo sapiens TAF6-like RNA polymerase II, p300/CBP-associated factor (PCAF)-associated factor, 65kDa (TAF6L), mRNA [NM_006473]	GO:0000118(histone deacetylase complex)|GO:0003677(DNA binding)|GO:0003713(transcription coactivator activity)|GO:0004402(histone acetyltransferase activity)|GO:0005515(protein binding)|GO:0005634(nucleus)|GO:0006338(chromatin remodeling)|GO:0006352(transcription initiation, DNA-dependent)|GO:0006357(regulation of transcription from RNA polymerase II promoter)|GO:0030914(STAGA complex)|GO:0043966…
CHI3L1	NM_001276	1116	2.01977e-07	x	x	x	x	-5.30553	-5.17132	-5.31364	-5.2867	-5.27414	4.89922	5.1591	6.89836	5.74616	6.76541	1.1266	5.05165	3.90667	4.10962	4.25736	-5.28558	-5.3124	-2.08173	-4.81898	-1.1266	Homo sapiens chitinase 3-like 1 (cartilage glycoprotein-39) (CHI3L1), mRNA [NM_001276]	GO:0003824(catalytic activity)|GO:0004568(chitinase activity)|GO:0005201(extracellular matrix structural constituent)|GO:0005529(sugar binding)|GO:0005576(extracellular region)|GO:0005578(proteinaceous extracellular matrix)|GO:0005615(extracellular space)|GO:0005975(carbohydrate metabolic process)|GO:0006032(chitin catabolic process)|GO:0043169(cation binding)
PSMB7	NM_002799	5695	0.0203578					-0.0930444	0.0491234	-0.0207678	0.0688771	-0.067311	-0.0315434	-0.00117844	-0.130771	-0.0386306	0.121265	0.25459	0.0867578	0.141684	0.0491234	0.140355	-0.245941	0.0708024	-0.0707485	-0.146796	-0.137732	Homo sapiens proteasome (prosome, macropain) subunit, beta type, 7 (PSMB7), mRNA [NM_002799]	GO:0000075(cell cycle checkpoint)|GO:0000082(G1/S transition of mitotic cell cycle)|GO:0000084(S phase of mitotic cell cycle)|GO:0000216(M/G1 transition of mitotic cell cycle)|GO:0000278(mitotic cell cycle)|GO:0000502(proteasome complex)|GO:0004298(threonine-type endopeptidase activity)|GO:0005634(nucleus)|GO:0005737(cytoplasm)|GO:0005839(proteasome core complex)|GO:0006521(regulation of cellular…
CANX	NM_001746	821	0.0118994					-0.638231	-0.390509	-0.527448	-0.670607	-0.0462164	-0.293723	0.0186331	-0.426748	-0.138249	0.701589	0.569048	0.374552	0.336166	0.305134	0.50052	-0.181679	-0.0186331	-0.0924594	0.175029	0.581737	Homo sapiens calnexin (CANX), transcript variant 1, mRNA [NM_001746]	GO:0005509(calcium ion binding)|GO:0005515(protein binding)|GO:0005529(sugar binding)|GO:0005783(endoplasmic reticulum)|GO:0005788(endoplasmic reticulum lumen)|GO:0005789(endoplasmic reticulum membrane)|GO:0006457(protein folding)|GO:0009306(protein secretion)|GO:0016020(membrane)|GO:0016021(integral to membrane)|GO:0018279(protein N-linked glycosylation via asparagine)|GO:0042470(melanosome)|GO:…
TSPAN18	NM_130783	90139	2.13989e-07	x	x	x	x	4.38228	4.4054	4.6231	3.86562	4.55465	0.531609	0.206248	-0.0331093	0.0331093	-1.19771	-0.540918	-0.438224	-0.489482	-0.0502896	0.952689	1.2474	0.455578	0.226567	0.78683	0.511494	Homo sapiens tetraspanin 18 (TSPAN18), mRNA [NM_130783]	GO:0016020(membrane)|GO:0016021(integral to membrane)
POLR2L	NM_021128	5441	0.806225					-0.212966	-0.137705	0.0767339	0.0392574	0.247405	-0.274026	-0.23231	-0.106326	0.0788213	0.174438	-0.0456268	-0.0721925	0.0392574	-0.0504553	0.353478	-0.189255	-0.0556683	0.179078	-0.409728	0.157953	Homo sapiens polymerase (RNA) II (DNA directed) polypeptide L, 7.6kDa (POLR2L), mRNA [NM_021128]	GO:0000398(nuclear mRNA splicing, via spliceosome)|GO:0003677(DNA binding)|GO:0003899(DNA-directed RNA polymerase activity)|GO:0004672(protein kinase activity)|GO:0005634(nucleus)|GO:0005654(nucleoplasm)|GO:0005665(DNA-directed RNA polymerase II, core complex)|GO:0006281(DNA repair)|GO:0006283(transcription-coupled nucleotide-excision repair)|GO:0006289(nucleotide-excision repair)|GO:0006356(regu…
TOX2	NM_032883	84969	2.21429e-07	x	x	x	x	-1.1713	-0.423987	-0.635168	-0.648333	-0.141142	1.47067	0.848886	0.637456	0.30105	2.65889	3.57764	3.10704	3.02649	2.70254	3.63966	-2.3562	-2.16387	-1.85958	-1.86462	-1.9358	Homo sapiens TOX high mobility group box family member 2 (TOX2), transcript variant 3, mRNA [NM_032883]	GO:0003677(DNA binding)|GO:0005634(nucleus)|GO:0006355(regulation of transcription, DNA-dependent)
C6orf203	NM_016487	51250	2.21429e-07	x				-0.892875	-1.02874	-0.616562	-0.81472	-0.851596	0.0131863	-0.223822	-0.0731034	0.18074	-0.0131863	0.219226	0.255518	0.159285	0.134551	0.242709	0.0485555	0.0655057	0.0662623	0.152391	0.256991	Homo sapiens chromosome 6 open reading frame 203 (C6orf203), transcript variant 1, mRNA [NM_016487]	GO:0005739(mitochondrion)
P4HB	NM_000918	5034	0.370178					-0.352418	-0.00968175	-0.337338	-0.236661	0.215512	-0.234963	0.127136	-0.264023	0.0986281	0.604969	0.0643861	0.118202	-0.128911	0.25765	0.650688	-0.0628591	0.182454	-0.0114909	0.302902	0.712651	Homo sapiens prolyl 4-hydroxylase, beta polypeptide (P4HB), mRNA [NM_000918]	GO:0003756(protein disulfide isomerase activity)|GO:0004656(procollagen-proline 4-dioxygenase activity)|GO:0005515(protein binding)|GO:0005576(extracellular region)|GO:0005783(endoplasmic reticulum)|GO:0005788(endoplasmic reticulum lumen)|GO:0005792(microsome)|GO:0005793(ER-Golgi intermediate compartment)|GO:0005886(plasma membrane)|GO:0006629(lipid metabolic process)|GO:0006662(glycerol ether me…
ATP5O	NM_001697	539	0.218628					-0.0878904	-0.0568616	0.0699846	0.192328	-0.028921	0	-0.0464983	0.010082	0.0309009	-0.252545	0.125295	-0.0995969	-0.020759	-0.155484	-0.109007	0.116106	0.134432	0.262224	0.0364404	-0.00792045	Homo sapiens ATP synthase, H+ transporting, mitochondrial F1 complex, O subunit (ATP5O), nuclear gene encoding mitochondrial protein, mRNA [NM_001697]	GO:0005215(transporter activity)|GO:0005739(mitochondrion)|GO:0005743(mitochondrial inner membrane)|GO:0005753(mitochondrial proton-transporting ATP synthase complex)|GO:0005886(plasma membrane)|GO:0006200(ATP catabolic process)|GO:0006754(ATP biosynthetic process)|GO:0006811(ion transport)|GO:0008144(drug binding)|GO:0015992(proton transport)|GO:0016887(ATPase activity)|GO:0022857(transmembrane …
RNF126	NM_194460	55658	2.24665e-07	x				0.907782	0.893017	0.654752	0.942027	1.01618	-0.119596	-0.274808	-0.159645	-0.345147	-0.593667	-0.69883	-0.765851	-0.609144	-0.500804	-0.714251	0.656117	0.220318	0.119596	0.425962	0.247268	Homo sapiens ring finger protein 126 (RNF126), mRNA [NM_194460]	GO:0005515(protein binding)|GO:0008270(zinc ion binding)|GO:0046872(metal ion binding)
C14orf166	NM_016039	51637	2.26909e-07	x				-0.22756	-0.22756	-0.168613	-0.207407	-0.209975	0.0208064	-0.0207846	0.0498424	0.0479057	0.0872168	0.38729	0.299958	0.287369	0.340864	0.51938	-0.026254	0.00555581	-0.100444	-0.0388238	0.0295704	Homo sapiens chromosome 14 open reading frame 166 (C14orf166), mRNA [NM_016039]	GO:0005515(protein binding)|GO:0005634(nucleus)|GO:0005737(cytoplasm)|GO:0005815(microtubule organizing center)|GO:0005856(cytoskeleton)|GO:0042802(identical protein binding)|GO:0048471(perinuclear region of cytoplasm)|GO:0072669(tRNA-splicing ligase complex)
CD28	NM_006139	940	2.27799e-07	x				0.273979	0.310622	0.224865	0.220863	0.425181	0.706868	0.850327	0.506418	0.853702	0.768193	1.27976	1.58899	1.27297	1.37595	1.25052	-0.361996	-0.0711012	-0.492362	0.0957465	-0.11677	Homo sapiens CD28 molecule (CD28), mRNA [NM_006139]	GO:0002020(protease binding)|GO:0002863(positive regulation of inflammatory response to antigenic stimulus)|GO:0005070(SH3/SH2 adaptor activity)|GO:0005515(protein binding)|GO:0005829(cytosol)|GO:0005886(plasma membrane)|GO:0005887(integral to plasma membrane)|GO:0006959(humoral immune response)|GO:0007166(cell surface receptor linked signaling pathway)|GO:0008624(induction of apoptosis by extrac…
HCCA2	NM_053005	81532	2.27799e-07	x				0.558638	0.562356	0.475264	0.443423	0.64163	-0.0844487	-0.17311	-0.105242	-0.141589	-0.259544	-0.208258	-0.159865	-0.190712	-0.0409066	-0.259544	0.314295	0.174617	0.118027	0.287086	0.109574	Homo sapiens Mps one binder kinase activator-like 2 (MOB2), transcript variant 2, mRNA [NM_053005]	GO:0005634(nucleus)|GO:0005737(cytoplasm)|GO:0046872(metal ion binding)|GO:0048471(perinuclear region of cytoplasm)
CTNNB1	NM_001904	1499	0.0318836					0.233817	0.130834	0.0825377	0.0204368	-0.0222782	0.177006	0.0342255	0.0763599	-0.132312	-0.274091	-0.05419	-0.0969323	-0.108958	-0.0717895	-0.492066	0.347115	0.132656	0.220254	0.162669	0.0568513	Homo sapiens catenin (cadherin-associated protein), beta 1, 88kDa (CTNNB1), transcript variant 1, mRNA [NM_001904]	GO:0000122(negative regulation of transcription from RNA polymerase II promoter)|GO:0000578(embryonic axis specification)|GO:0001501(skeletal system development)|GO:0001569(patterning of blood vessels)|GO:0001658(branching involved in ureteric bud morphogenesis)|GO:0001701(in utero embryonic development)|GO:0001702(gastrulation with mouth forming second)|GO:0001708(cell fate specification)|GO:000…
GUSB	NM_000181	2990	0.0316737					-0.16994	-0.305498	-0.540329	-0.176418	0.0207007	-0.037798	0.257084	0.0946814	-0.0598439	0.429456	0.230727	0.393566	0.19522	0.378402	1.59255	0.100464	-0.303573	-0.332994	0.00547562	-0.00547562	Homo sapiens glucuronidase, beta (GUSB), mRNA [NM_000181]	GO:0004566(beta-glucuronidase activity)|GO:0005529(sugar binding)|GO:0005625(soluble fraction)|GO:0005764(lysosome)|GO:0005792(microsome)|GO:0005975(carbohydrate metabolic process)|GO:0006027(glycosaminoglycan catabolic process)|GO:0043169(cation binding)
IDI1	NM_004508	3422	2.32409e-07	x				-0.901741	-1.18817	-0.886413	-0.965917	-0.927313	-0.584337	-0.167332	-0.297189	0.233004	0.233004	0.070939	0.287336	0.120319	0.00660236	0.321277	1.12777	1.21088	1.23413	0.993562	0.950691	Homo sapiens isopentenyl-diphosphate delta isomerase 1 (IDI1), mRNA [NM_004508]	GO:0004452(isopentenyl-diphosphate delta-isomerase activity)|GO:0005739(mitochondrion)|GO:0005777(peroxisome)|GO:0005829(cytosol)|GO:0006695(cholesterol biosynthetic process)|GO:0008299(isoprenoid biosynthetic process)|GO:0016117(carotenoid biosynthetic process)|GO:0016787(hydrolase activity)|GO:0016853(isomerase activity)|GO:0035634(response to stilbenoid)|GO:0046872(metal ion binding)
C4orf16	NM_018569	55435	2.34897e-07	x				-0.361781	-0.262508	-0.195765	-0.221367	-0.280081	-0.0562668	-0.0568759	0.19398	-0.0132934	0.132541	0.121288	-0.071919	0.207033	0.113602	0.153667	0.538481	0.799892	0.732677	0.831515	0.752028	Homo sapiens adaptor-related protein complex 1 associated regulatory protein (AP1AR), transcript variant 1, mRNA [NM_018569]	GO:0005769(early endosome)|GO:0005770(late endosome)|GO:0005794(Golgi apparatus)|GO:0015031(protein transport)|GO:0030133(transport vesicle)
CORO1C	NM_014325	23603	2.38562e-07	x				-1.41216	-1.05708	-1.16422	-1.7285	-1.27389	0.481673	1.24106	0.962485	0.647152	1.22647	0.977095	0.986608	1.10754	0.390835	1.08103	-1.60618	-1.49674	-1.35124	-1.41615	-0.702844	Homo sapiens coronin, actin binding protein, 1C (CORO1C), transcript variant 1, mRNA [NM_014325]	GO:0006909(phagocytosis)|GO:0007165(signal transduction)|GO:0015629(actin cytoskeleton)|GO:0030036(actin cytoskeleton organization)|GO:0051015(actin filament binding)
RNF10	NM_014868	9921	0.0102216					0.0965723	0.0255628	0.148151	-0.112371	0.112981	0.0896116	0.0255628	-0.0297419	0.104021	0.0869313	0.292243	0.0884294	0.219931	0.217596	0.0660691	-0.032726	-0.232054	-0.250164	-0.0165556	-0.0217719	Homo sapiens ring finger protein 10 (RNF10), mRNA [NM_014868]	GO:0003677(DNA binding)|GO:0005515(protein binding)|GO:0005634(nucleus)|GO:0005737(cytoplasm)|GO:0008270(zinc ion binding)|GO:0010626(negative regulation of Schwann cell proliferation)|GO:0031643(positive regulation of myelination)|GO:0045893(positive regulation of transcription, DNA-dependent)|GO:0045944(positive regulation of transcription from RNA polymerase II promoter)|GO:0046872(metal ion b…
SFRS11	NM_004768	9295	0.601507					0.412144	-0.64854	-0.278589	0.0249023	0.238065	0.153813	-0.0634933	0.279453	-0.199073	-0.350261	0.245825	-0.114283	0.204278	-0.0913906	-0.234281	0.608022	-0.0789872	-0.10818	0.646893	0.0774223	Homo sapiens serine/arginine-rich splicing factor 11 (SRSF11), transcript variant 1, mRNA [NM_004768]	GO:0000166(nucleotide binding)|GO:0000398(nuclear mRNA splicing, via spliceosome)|GO:0003723(RNA binding)|GO:0005515(protein binding)|GO:0005634(nucleus)|GO:0005654(nucleoplasm)|GO:0005730(nucleolus)|GO:0006366(transcription from RNA polymerase II promoter)|GO:0006369(termination of RNA polymerase II transcription)|GO:0006397(mRNA processing)|GO:0006406(mRNA export from nucleus)|GO:0008380(RNA sp…
NDN	NM_002487	4692	2.48473e-07	x	x	x	x	-1.20937	-1.84868	-1.51137	-1.329	-1.96737	2.55739	2.09636	0.917239	1.94524	1.79196	3.93933	2.42361	3.36886	1.64228	2.28764	-1.99318	-1.98417	-1.7987	-1.92268	-1.96548	Homo sapiens necdin homolog (mouse) (NDN), mRNA [NM_002487]	GO:0001764(neuron migration)|GO:0003016(respiratory system process)|GO:0003677(DNA binding)|GO:0005515(protein binding)|GO:0005634(nucleus)|GO:0005737(cytoplasm)|GO:0005813(centrosome)|GO:0005829(cytosol)|GO:0006355(regulation of transcription, DNA-dependent)|GO:0007399(nervous system development)|GO:0007413(axonal fasciculation)|GO:0007417(central nervous system development)|GO:0008285(negative …
HPRT1	NM_000194	3251	0.013275					-0.202937	-0.0437796	-0.101628	0.109803	0.037534	-0.179184	-0.0918976	-0.0122372	0.0122372	-0.040708	0.555313	0.283916	0.348523	0.11336	0.637201	-0.424541	0.092112	0.206808	-0.174122	0.149601	Homo sapiens hypoxanthine phosphoribosyltransferase 1 (HPRT1), mRNA [NM_000194]	GO:0000166(nucleotide binding)|GO:0000287(magnesium ion binding)|GO:0001975(response to amphetamine)|GO:0004422(hypoxanthine phosphoribosyltransferase activity)|GO:0004614(phosphoglucomutase activity)|GO:0005515(protein binding)|GO:0005625(soluble fraction)|GO:0005737(cytoplasm)|GO:0005829(cytosol)|GO:0006144(purine base metabolic process)|GO:0006164(purine nucleotide biosynthetic process)|GO:000…
HERPUD1	NM_014685	9709	0.132359					-0.713343	0.018031	-0.805534	-0.347121	0.117064	-0.607967	-0.180493	-0.353554	-0.173915	0.319236	-0.018031	0.0920147	-0.0987006	0.335203	1.4159	-0.161375	0.300811	0.112938	0.461705	0.787671	Homo sapiens homocysteine-inducible, endoplasmic reticulum stress-inducible, ubiquitin-like domain member 1 (HERPUD1), transcript variant 1, mRNA [NM_014685]	GO:0003674(molecular_function)|GO:0005515(protein binding)|GO:0005783(endoplasmic reticulum)|GO:0005789(endoplasmic reticulum membrane)|GO:0006874(cellular calcium ion homeostasis)|GO:0006986(response to unfolded protein)|GO:0016020(membrane)|GO:0016021(integral to membrane)|GO:0030968(endoplasmic reticulum unfolded protein response)|GO:0043154(negative regulation of caspase activity)
RPS6KA1	NM_002953	6195	2.48489e-07	x				-0.231248	0.0368503	-0.115546	-0.121483	0.113464	-0.261186	-0.211537	-0.234654	-0.142342	-0.0115963	0.274077	0.336938	0.391869	0.310418	0.153148	-0.630434	-0.697652	-0.668216	-0.796796	-0.690348	Homo sapiens ribosomal protein S6 kinase, 90kDa, polypeptide 1 (RPS6KA1), transcript variant 1, mRNA [NM_002953]	GO:0000166(nucleotide binding)|GO:0000287(magnesium ion binding)|GO:0002224(toll-like receptor signaling pathway)|GO:0002755(MyD88-dependent toll-like receptor signaling pathway)|GO:0002756(MyD88-independent toll-like receptor signaling pathway)|GO:0004674(protein serine/threonine kinase activity)|GO:0005515(protein binding)|GO:0005524(ATP binding)|GO:0005654(nucleoplasm)|GO:0005829(cytosol)|GO:0…
PSD4	NM_012455	23550	2.48489e-07	x				-0.148558	-0.117728	-0.0893748	-0.166625	0.20421	-0.0335435	0.0325531	-0.0286719	-0.0350612	0.0406569	0.00634817	-0.106042	0.098915	0.150512	-0.303681	-1.48235	-1.32781	-1.45789	-1.10685	-1.06273	Homo sapiens pleckstrin and Sec7 domain containing 4 (PSD4), mRNA [NM_012455]	GO:0005086(ARF guanyl-nucleotide exchange factor activity)|GO:0005622(intracellular)|GO:0005737(cytoplasm)|GO:0005886(plasma membrane)|GO:0032012(regulation of ARF protein signal transduction)
PGK1	NM_000291	5230	0.276933					-0.417104	-0.0633989	-0.110744	0.121825	-0.0222841	-0.199603	0.142594	0.0798181	0.277772	0.599299	0.140347	0.241312	0.0938384	0.168464	0.734999	-0.486382	0.258881	0.130872	-0.309457	0.269636	Homo sapiens phosphoglycerate kinase 1 (PGK1), mRNA [NM_000291]	GO:0000166(nucleotide binding)|GO:0004618(phosphoglycerate kinase activity)|GO:0005524(ATP binding)|GO:0005737(cytoplasm)|GO:0005829(cytosol)|GO:0005975(carbohydrate metabolic process)|GO:0006006(glucose metabolic process)|GO:0006094(gluconeogenesis)|GO:0006096(glycolysis)|GO:0016310(phosphorylation)|GO:0016740(transferase activity)
UQCRC2	NM_003366	7385	0.200881					-0.23906	-0.0979688	-0.120681	0.0628436	-0.185111	0.0794442	0.0129677	-0.00893789	0.00893789	0.0280801	0.168468	0.243394	0.26787	0.169855	-0.314972	-0.22302	0.0387592	0.0518974	-0.193265	-0.112975	Homo sapiens ubiquinol-cytochrome c reductase core protein II (UQCRC2), nuclear gene encoding mitochondrial protein, mRNA [NM_003366]	GO:0003824(catalytic activity)|GO:0004222(metalloendopeptidase activity)|GO:0005515(protein binding)|GO:0005739(mitochondrion)|GO:0005743(mitochondrial inner membrane)|GO:0005750(mitochondrial respiratory chain complex III)|GO:0006119(oxidative phosphorylation)|GO:0006508(proteolysis)|GO:0006810(transport)|GO:0008270(zinc ion binding)|GO:0009060(aerobic respiration)|GO:0016020(membrane)|GO:002290…
EEF2	NM_001961	1938	0.661436					0.00251799	0.191522	0.15611	-0.025131	0.168199	0.278863	-0.126873	-0.00610146	-0.196444	-0.389013	0.274055	0.0367893	0.283614	0.133387	-0.548502	0.143619	-0.0675143	-0.104053	0.269215	0.164272	Homo sapiens eukaryotic translation elongation factor 2 (EEF2), mRNA [NM_001961]	GO:0000166(nucleotide binding)|GO:0003746(translation elongation factor activity)|GO:0003924(GTPase activity)|GO:0005515(protein binding)|GO:0005525(GTP binding)|GO:0005737(cytoplasm)|GO:0005829(cytosol)|GO:0006412(translation)|GO:0006414(translational elongation)|GO:0010467(gene expression)|GO:0030529(ribonucleoprotein complex)|GO:0044267(cellular protein metabolic process)
CCT5	NM_012073	22948	0.646514					-0.672684	0.239073	-0.323493	0.0567409	-0.0280817	-0.652901	0.130687	-0.34584	0.36501	-0.118126	-0.665484	-0.142652	-0.41065	0.134413	0.340247	-0.340679	0.242801	0.0151932	0.372841	0.397185	Homo sapiens chaperonin containing TCP1, subunit 5 (epsilon) (CCT5), mRNA [NM_012073]	GO:0000166(nucleotide binding)|GO:0005515(protein binding)|GO:0005524(ATP binding)|GO:0005730(nucleolus)|GO:0005737(cytoplasm)|GO:0005815(microtubule organizing center)|GO:0005829(cytosol)|GO:0005832(chaperonin-containing T-complex)|GO:0005856(cytoskeleton)|GO:0006457(protein folding)|GO:0009615(response to virus)|GO:0044267(cellular protein metabolic process)|GO:0051082(unfolded protein binding)…
TXNL1	NM_004786	9352	2.48489e-07	x				-0.61533	-0.568486	-0.540464	-0.428568	-0.603079	0.150887	-0.0516515	0.0205749	-0.0561063	-0.0576011	0.153889	0.0794422	0.152337	0.150887	0.254599	-0.103418	0.07564	0.100161	-0.0300923	0.0249934	Homo sapiens thioredoxin-like 1 (TXNL1), transcript variant 1, mRNA [NM_004786]	GO:0005737(cytoplasm)|GO:0006662(glycerol ether metabolic process)|GO:0006810(transport)|GO:0009055(electron carrier activity)|GO:0015035(protein disulfide oxidoreductase activity)|GO:0015036(disulfide oxidoreductase activity)|GO:0022900(electron transport chain)|GO:0045454(cell redox homeostasis)
IL1RL1	NM_016232	9173	0.573181					-0.00419837	0.00553909	0.010483	-0.0135964	-0.00641604	-0.0123803	1.11973	-0.00707191	0.183402	3.36582	0.586293	0.173996	-0.0239748	0.0643527	5.6037	-0.00344312	-0.00873816	0.977556	-0.028936	0.014068	Homo sapiens interleukin 1 receptor-like 1 (IL1RL1), transcript variant 1, mRNA [NM_016232]	GO:0002114(interleukin-33 receptor activity)|GO:0002826(negative regulation of T-helper 1 type immune response)|GO:0004896(cytokine receptor activity)|GO:0004908(interleukin-1 receptor activity)|GO:0005057(receptor signaling protein activity)|GO:0005515(protein binding)|GO:0005576(extracellular region)|GO:0005615(extracellular space)|GO:0005886(plasma membrane)|GO:0006955(immune response)|GO:0007…
ESD	NM_001984	2098	0.478884					0.0674102	-0.0655903	-0.0666203	-0.0517613	-0.229534	0.394709	-0.0619533	-0.026043	-0.0180221	-0.167392	0.371611	-0.0406169	0.210752	0.0397395	0.000230939	0.162712	0.0242014	-0.0960391	0.0381246	-0.000230939	Homo sapiens esterase D (ESD), mRNA [NM_001984]	GO:0004091(carboxylesterase activity)|GO:0005737(cytoplasm)|GO:0008150(biological_process)|GO:0016023(cytoplasmic membrane-bounded vesicle)|GO:0016788(hydrolase activity, acting on ester bonds)|GO:0018738(S-formylglutathione hydrolase activity)
ITGAX	NM_000887	3687	2.53738e-07	x	x	x	x	-2.69286	-4.05509	-3.31537	-3.81935	-3.4107	0.427532	3.50978	3.33544	1.91099	1.95299	2.19139	1.60692	2.5343	1.00647	2.66327	-4.88437	-3.66247	-3.29977	-3.39033	-3.56708	Homo sapiens integrin, alpha X (complement component 3 receptor 4 subunit) (ITGAX), mRNA [NM_000887]	GO:0004872(receptor activity)|GO:0005515(protein binding)|GO:0005886(plasma membrane)|GO:0007155(cell adhesion)|GO:0007229(integrin-mediated signaling pathway)|GO:0007596(blood coagulation)|GO:0008305(integrin complex)|GO:0009887(organ morphogenesis)|GO:0016021(integral to membrane)|GO:0050900(leukocyte migration)
TXN	NM_003329	7295	0.0834552					-0.853776	0.000902668	-0.74273	-0.180764	-0.0651856	0.0460114	0.497015	-0.000902668	0.652933	1.15444	0.656806	0.363102	0.455807	0.259101	1.21822	-0.674992	0.543725	0.0641736	0.547718	1.13077	Homo sapiens thioredoxin (TXN), mRNA [NM_003329]	GO:0000122(negative regulation of transcription from RNA polymerase II promoter)|GO:0005515(protein binding)|GO:0005576(extracellular region)|GO:0005634(nucleus)|GO:0005654(nucleoplasm)|GO:0005737(cytoplasm)|GO:0005739(mitochondrion)|GO:0005829(cytosol)|GO:0006355(regulation of transcription, DNA-dependent)|GO:0006662(glycerol ether metabolic process)|GO:0006810(transport)|GO:0006928(cellular com…
RPL41	NM_001035267	6171	0.227852					0.0181474	0	0.0435384	0	0.0700777	-0.0158658	0.105362	-0.0294112	0.0435384	0.0700777	0	0.105362	-0.0294112	0.0181474	0.0700777	-0.0857323	0.0181474	0.0181474	-0.118692	0	Homo sapiens ribosomal protein L41 (RPL41), transcript variant 2, mRNA [NM_001035267]	GO:0003723(RNA binding)|GO:0003735(structural constituent of ribosome)|GO:0005515(protein binding)|GO:0005829(cytosol)|GO:0005840(ribosome)|GO:0006412(translation)|GO:0006414(translational elongation)|GO:0006415(translational termination)|GO:0010467(gene expression)|GO:0016032(viral reproduction)|GO:0019058(viral infectious cycle)|GO:0019083(viral transcription)|GO:0022625(cytosolic large ribosom…
RNF170	NM_030954	81790	2.54244e-07	x				-0.376618	-0.242778	-0.436453	-0.226842	-0.492322	0.496741	0.566867	0.447791	0.487658	0.774614	0.912375	1.09439	0.836232	1.07012	1.38259	-0.0964779	-0.0425571	-0.468299	-0.0793224	-0.164993	Homo sapiens ring finger protein 170 (RNF170), transcript variant 2, mRNA [NM_030954]	GO:0008270(zinc ion binding)|GO:0016020(membrane)|GO:0016021(integral to membrane)|GO:0046872(metal ion binding)
AIRE	NM_000658	326	2.66087e-07	x	x	x		2.41926	3.7631	3.14941	3.6029	3.38375	-0.656315	0.0025986	-0.914749	0.308388	-0.189562	-0.1478	-0.0891616	-0.193336	0.0709308	-0.291977	0.812548	1.42439	1.29017	0.601298	0.769615	Homo sapiens autoimmune regulator (AIRE), transcript variant AIRE-2, mRNA [NM_000658]	GO:0003677(DNA binding)|GO:0003682(chromatin binding)|GO:0005515(protein binding)|GO:0005634(nucleus)|GO:0005737(cytoplasm)|GO:0006355(regulation of transcription, DNA-dependent)|GO:0006955(immune response)|GO:0006959(humoral immune response)|GO:0008270(zinc ion binding)|GO:0042393(histone binding)|GO:0045182(translation regulator activity)|GO:0045944(positive regulation of transcription from RNA…
GNB1	NM_002074	2782	0.0101876					0.226391	0.746104	0.276303	0.228386	0.529999	0.00355305	0.256004	0.0559389	-0.0501355	-0.125789	-0.00355305	0.0427436	0.0394927	-0.0382557	-0.0712244	0.158356	-0.163877	-0.128385	0.152608	0.0768644	Homo sapiens guanine nucleotide binding protein (G protein), beta polypeptide 1 (GNB1), mRNA [NM_002074]	GO:0001664(G-protein-coupled receptor binding)|GO:0001750(photoreceptor outer segment)|GO:0003924(GTPase activity)|GO:0004871(signal transducer activity)|GO:0005834(heterotrimeric G-protein complex)|GO:0005886(plasma membrane)|GO:0006112(energy reserve metabolic process)|GO:0006184(GTP catabolic process)|GO:0007165(signal transduction)|GO:0007200(activation of phospholipase C activity by G-protei…
GALNT6	NM_007210	11226	2.66087e-07	x	x	x		-0.529739	0.104869	-0.0779414	0.137561	-0.263063	-0.408223	-0.000749917	-0.258323	-0.136781	0.226607	-0.70628	-0.0479555	0.049118	0.32536	0.219204	-4.47418	-3.64232	-5.57062	-3.63466	-3.60946	Homo sapiens UDP-N-acetyl-alpha-D-galactosamine:polypeptide N-acetylgalactosaminyltransferase 6 (GalNAc-T6) (GALNT6), mRNA [NM_007210]	GO:0000139(Golgi membrane)|GO:0004653(polypeptide N-acetylgalactosaminyltransferase activity)|GO:0005529(sugar binding)|GO:0005794(Golgi apparatus)|GO:0006493(protein O-linked glycosylation)|GO:0016020(membrane)|GO:0016021(integral to membrane)|GO:0016757(transferase activity, transferring glycosyl groups)|GO:0048471(perinuclear region of cytoplasm)
PSMB1	NM_002793	5689	0.0158371					-0.36767	-0.249326	-0.506184	-0.223827	-0.261114	-0.176381	0.0334771	-0.180734	0.0373836	0.366905	0.243189	0.243189	0.0373836	0.10474	0.879488	-0.133217	0.268321	0	0	0.136445	Homo sapiens proteasome (prosome, macropain) subunit, beta type, 1 (PSMB1), mRNA [NM_002793]	GO:0000075(cell cycle checkpoint)|GO:0000082(G1/S transition of mitotic cell cycle)|GO:0000084(S phase of mitotic cell cycle)|GO:0000216(M/G1 transition of mitotic cell cycle)|GO:0000278(mitotic cell cycle)|GO:0000502(proteasome complex)|GO:0004298(threonine-type endopeptidase activity)|GO:0005515(protein binding)|GO:0005634(nucleus)|GO:0005730(nucleolus)|GO:0005737(cytoplasm)|GO:0005839(proteaso…
LOC100131490			2.66087e-07	x	x			-0.890565	-1.0443	-0.725873	-1.41895	-1.26861	0.449512	0.487174	-0.106286	0.517796	1.1423	1.35921	1.29029	1.10558	1.05998	1.70619	-0.987926	-1.03707	-1.19696	-1.04997	-1.2079	cDNA FLJ42271 fis, clone TKIDN2015788 [Source:UniProtKB/TrEMBL;Acc:Q6ZVP2] [ENST00000543492]
STARD4	NM_139164	134429	2.79236e-07	x	x	x		-2.85582	-3.35998	-2.88913	-2.79925	-1.84746	-0.0300966	0.0712763	-0.233951	0.727317	0.486892	0.966141	0.773409	1.1337	0.598964	0.299261	-0.500333	-0.12574	-0.286188	-0.422251	-0.147337	Homo sapiens StAR-related lipid transfer (START) domain containing 4 (STARD4), mRNA [NM_139164]	GO:0006810(transport)|GO:0006869(lipid transport)|GO:0008289(lipid binding)
DVL3	NM_004423	1857	0.322126					-0.23253	-0.219706	-0.4582	-0.342598	0.187308	0.394767	-0.179835	-0.0186913	-0.13266	-0.188775	0.174774	0.154437	0.0331146	0.229887	0.0355645	0.259622	-0.120385	-0.469785	0.295135	0.0752101	Homo sapiens dishevelled, dsh homolog 3 (Drosophila) (DVL3), mRNA [NM_004423]	GO:0001934(positive regulation of protein phosphorylation)|GO:0002020(protease binding)|GO:0003007(heart morphogenesis)|GO:0003148(outflow tract septum morphogenesis)|GO:0004871(signal transducer activity)|GO:0005102(receptor binding)|GO:0005109(frizzled binding)|GO:0005515(protein binding)|GO:0005622(intracellular)|GO:0005737(cytoplasm)|GO:0007275(multicellular organismal development)|GO:0008013…
LOC344887	NR_033752	344887	2.79236e-07	x	x			0.357129	-0.0208169	-0.0213581	-0.0155777	0.00529713	0.839256	-0.0328252	-0.0129922	0.449269	0.305196	-2.66677e-05	-0.0226037	0.00742116	2.66677e-05	-0.00569143	2.59945	3.02661	2.5053	3.06211	1.87392	Homo sapiens NmrA-like family domain containing 1 pseudogene (LOC344887), non-coding RNA [NR_033752]
ITGA6	NM_000210	3655	2.92197e-07	x	x	x		2.04604	1.67938	1.75922	1.54868	1.19289	-0.141267	0.0973368	0.101277	0.0665903	-0.764054	-2.12511	-1.84202	-2.22711	-1.59155	-1.38377	1.01313	0.375084	0.533404	0.784307	-0.0665903	Homo sapiens integrin, alpha 6 (ITGA6), transcript variant 2, mRNA [NM_000210]	GO:0004872(receptor activity)|GO:0005515(protein binding)|GO:0005886(plasma membrane)|GO:0007044(cell-substrate junction assembly)|GO:0007155(cell adhesion)|GO:0007229(integrin-mediated signaling pathway)|GO:0007596(blood coagulation)|GO:0008305(integrin complex)|GO:0016021(integral to membrane)|GO:0031581(hemidesmosome assembly)|GO:0034329(cell junction assembly)|GO:0042327(positive regulation o…
FAM36A	NM_198076	116228	2.92197e-07	x				0.74742	0.524581	0.622721	0.737952	0.725379	-0.151882	-0.471683	-0.152895	-0.215199	-0.646579	-0.687053	-0.560728	-0.592655	-0.457161	-0.843266	0.45042	0.550505	0.651281	0.403585	0.307237	Homo sapiens family with sequence similarity 36, member A (FAM36A), mRNA [NM_198076]	GO:0005739(mitochondrion)|GO:0016020(membrane)|GO:0016021(integral to membrane)
NUMA1	NM_006185	4926	0.0259277					0.371468	0.170854	0.203324	0.0614985	-0.00112368	0.358167	-0.0478194	0.176914	-0.122753	-0.515554	-0.261754	-0.253471	-0.166977	-0.0214145	-0.924011	0.857574	0.146779	0.327161	0.613384	0.162882	Homo sapiens nuclear mitotic apparatus protein 1 (NUMA1), mRNA [NM_006185]	GO:0000086(G2/M transition of mitotic cell cycle)|GO:0000090(mitotic anaphase)|GO:0000278(mitotic cell cycle)|GO:0000922(spindle pole)|GO:0005198(structural molecule activity)|GO:0005515(protein binding)|GO:0005634(nucleus)|GO:0005654(nucleoplasm)|GO:0005694(chromosome)|GO:0005730(nucleolus)|GO:0005819(spindle)|GO:0005829(cytosol)|GO:0005876(spindle microtubule)|GO:0006997(nucleus organization)
PDSS2	NM_020381	57107	3.00428e-07	x				-0.0740545	-0.0156559	0.000508236	-0.109915	-0.104072	-0.000914963	-0.036048	0.00372693	0.0768077	-0.0578361	0.230072	0.23652	0.358136	0.162412	0.311452	-0.310411	-0.505841	-0.371331	-0.471434	-0.331152	Homo sapiens prenyl (decaprenyl) diphosphate synthase, subunit 2 (PDSS2), mRNA [NM_020381]	GO:0000010(trans-hexaprenyltranstransferase activity)|GO:0005739(mitochondrion)|GO:0006744(ubiquinone biosynthetic process)|GO:0008299(isoprenoid biosynthetic process)|GO:0016740(transferase activity)|GO:0046982(protein heterodimerization activity)|GO:0050347(trans-octaprenyltranstransferase activity)|GO:0050878(regulation of body fluid levels)|GO:0051290(protein heterotetramerization)
KLF3	NM_016531	51274	3.00428e-07	x	x			2.01358	1.94595	1.54356	1.62554	1.37469	-0.0500593	-0.357095	-0.147863	-0.140596	-1.03696	-1.33059	-1.43699	-1.39148	-0.890564	-0.921079	1.15119	0.570166	0.499632	0.91361	0.438114	Homo sapiens Kruppel-like factor 3 (basic) (KLF3), mRNA [NM_016531]	GO:0003677(DNA binding)|GO:0003700(sequence-specific DNA binding transcription factor activity)|GO:0005622(intracellular)|GO:0005634(nucleus)|GO:0006351(transcription, DNA-dependent)|GO:0006355(regulation of transcription, DNA-dependent)|GO:0007275(multicellular organismal development)|GO:0008270(zinc ion binding)|GO:0046872(metal ion binding)
IL1B	NM_000576	3553	0.131469					4.47956	-0.247251	-0.191242	-0.231207	-0.219986	0.46652	5.26234	4.09693	1.2869	3.00208	-0.205242	1.62153	0.520162	-0.0904315	-0.256092	-0.24653	-0.238464	1.8122	-0.195513	-0.229679	Homo sapiens interleukin 1, beta (IL1B), mRNA [NM_000576]	GO:0000187(activation of MAPK activity)|GO:0001666(response to hypoxia)|GO:0001934(positive regulation of protein phosphorylation)|GO:0002439(chronic inflammatory response to antigenic stimulus)|GO:0002711(positive regulation of T cell mediated immunity)|GO:0005125(cytokine activity)|GO:0005149(interleukin-1 receptor binding)|GO:0005515(protein binding)|GO:0005576(extracellular region)|GO:0005615…
VPS25	NM_032353	84313	3.0118e-07	x				-0.674039	-0.528408	-0.262718	-0.591048	-0.641728	0.160825	0.160361	0.105165	0.103001	0.363139	0.720441	0.528237	0.673655	0.469455	0.774508	-0.428563	-0.131455	-0.230571	-0.333458	-0.260815	Homo sapiens vacuolar protein sorting 25 homolog (S. cerevisiae) (VPS25), mRNA [NM_032353]	GO:0005634(nucleus)|GO:0005654(nucleoplasm)|GO:0005737(cytoplasm)|GO:0005739(mitochondrion)|GO:0005768(endosome)|GO:0005829(cytosol)|GO:0006355(regulation of transcription, DNA-dependent)|GO:0010008(endosome membrane)|GO:0015031(protein transport)|GO:0016020(membrane)|GO:0016044(cellular membrane organization)|GO:0016197(endosome transport)
ALG8	NM_001007027	79053	3.01824e-07	x				-0.321526	-0.417412	-0.459865	-0.369987	-0.426673	-0.00992914	-0.109689	0.0828323	0.0580325	-0.00100963	0.149308	0.203865	0.203246	0.256506	0.360034	0.0128927	-0.0752387	0.0116143	-0.0432547	0.0561228	Homo sapiens asparagine-linked glycosylation 8, alpha-1,3-glucosyltransferase homolog (S. cerevisiae) (ALG8), transcript variant 2, mRNA [NM_001007027]	GO:0000033(alpha-1,3-mannosyltransferase activity)|GO:0004583(dolichyl-phosphate-glucose-glycolipid alpha-glucosyltransferase activity)|GO:0005783(endoplasmic reticulum)|GO:0005789(endoplasmic reticulum membrane)|GO:0006487(protein N-linked glycosylation)|GO:0006488(dolichol-linked oligosaccharide biosynthetic process)|GO:0016020(membrane)|GO:0016021(integral to membrane)|GO:0016758(transferase a…
DENND5A	NM_015213	23258	3.01824e-07	x	x			1.29748	0.903198	0.924002	0.736931	0.687091	-0.0816364	-0.285515	0.0515035	-0.335075	-0.672572	-2.00743	-2.41203	-1.66841	-1.35847	-1.98281	0.282556	-0.218664	0.00187515	0.198832	-0.215273	Homo sapiens DENN/MADD domain containing 5A (DENND5A), mRNA [NM_015213]	GO:0005794(Golgi apparatus)|GO:0017137(Rab GTPase binding)
ZNF720	NM_001130913	124411	3.03224e-07	x				-0.478788	-0.388393	-0.478788	-0.232236	-0.21711	0.0418011	0.0271553	-0.181219	0.0955049	0.177191	0.439581	0.399781	0.418828	0.430018	0.270611	-0.699468	-0.453884	-0.751963	-0.630763	-0.659778	Homo sapiens zinc finger protein 720 (ZNF720), mRNA [NM_001130913]	GO:0003676(nucleic acid binding)|GO:0005622(intracellular)|GO:0006355(regulation of transcription, DNA-dependent)
SEPW1	NM_003009	6415	0.0268586					0.0801118	0.344468	0.367825	0.50172	0.384346	0.0115743	-0.0969813	0.028418	-0.0445643	-0.162197	0.0497846	0.193863	0.14005	-0.00690905	-0.0614673	0.0464296	0.339015	0.306234	-0.0969813	-0.185731	Homo sapiens selenoprotein W, 1 (SEPW1), mRNA [NM_003009]	GO:0005737(cytoplasm)|GO:0008430(selenium binding)|GO:0045454(cell redox homeostasis)
RPL38	NM_000999	6169	0.609343					0.0229679	-0.0401936	-0.0181429	0.084683	0.00473278	0.0148165	0.0229679	0.0382538	0.00473278	-0.0598421	-0.0920215	0.0588906	0.00473278	0.0711376	-0.140089	0.118696	0.144087	-0.0673009	0.0588906	-0.00473278	Homo sapiens ribosomal protein L38 (RPL38), transcript variant 1, mRNA [NM_000999]	GO:0003723(RNA binding)|GO:0003735(structural constituent of ribosome)|GO:0005515(protein binding)|GO:0005622(intracellular)|GO:0005829(cytosol)|GO:0005840(ribosome)|GO:0006412(translation)|GO:0006414(translational elongation)|GO:0006415(translational termination)|GO:0010467(gene expression)|GO:0016032(viral reproduction)|GO:0019058(viral infectious cycle)|GO:0019083(viral transcription)|GO:00226…
CEBPB	NM_005194	1051	0.551533					-0.267182	-0.0475526	-0.369188	-0.218652	-0.27583	-0.637287	0.239115	0.24915	-0.0463856	0.769671	-1.1911	-0.234725	-0.82094	-0.31686	1.92111	0.193335	0.454539	0.533553	0.33321	0.639164	Homo sapiens CCAAT/enhancer binding protein (C/EBP), beta (CEBPB), mRNA [NM_005194]	GO:0000790(nuclear chromatin)|GO:0001892(embryonic placenta development)|GO:0003677(DNA binding)|GO:0003700(sequence-specific DNA binding transcription factor activity)|GO:0003705(sequence-specific enhancer binding RNA polymerase II transcription factor activity)|GO:0005515(protein binding)|GO:0005634(nucleus)|GO:0005737(cytoplasm)|GO:0006351(transcription, DNA-dependent)|GO:0006355(regulation of…
HNRNPH1	NM_005520	3187	0.0249208					0.506628	-0.0270289	-0.096635	0.24613	0.542825	0.357521	-0.093526	0.144587	0.025451	-0.275763	-0.255657	-0.408201	-0.433664	-0.025451	-0.2485	0.700982	0.0766373	0.0406373	0.64087	0.353448	Homo sapiens heterogeneous nuclear ribonucleoprotein H1 (H) (HNRNPH1), mRNA [NM_005520]	GO:0000166(nucleotide binding)|GO:0000398(nuclear mRNA splicing, via spliceosome)|GO:0003723(RNA binding)|GO:0005515(protein binding)|GO:0005634(nucleus)|GO:0005654(nucleoplasm)|GO:0005730(nucleolus)|GO:0005737(cytoplasm)|GO:0006396(RNA processing)|GO:0008266(poly(U) RNA binding)|GO:0008380(RNA splicing)|GO:0010467(gene expression)|GO:0015629(actin cytoskeleton)|GO:0030530(heterogeneous nuclear r…
SLA2	NM_032214	84174	3.09081e-07	x				-0.821217	-0.51069	-0.425283	-0.315631	-0.359736	-0.193712	-0.00453857	-0.172575	0.0721898	0.32437	0.720825	0.68607	0.420879	0.511512	0.757985	-0.852152	-1.16826	-1.10469	-1.3387	-1.07567	Homo sapiens Src-like-adaptor 2 (SLA2), transcript variant 1, mRNA [NM_032214]	GO:0000122(negative regulation of transcription from RNA polymerase II promoter)|GO:0005070(SH3/SH2 adaptor activity)|GO:0005515(protein binding)|GO:0005737(cytoplasm)|GO:0005770(late endosome)|GO:0005886(plasma membrane)|GO:0010008(endosome membrane)|GO:0016023(cytoplasmic membrane-bounded vesicle)|GO:0019724(B cell mediated immunity)|GO:0030522(intracellular receptor mediated signaling pathway)…
CCR1	NM_001295	1230	3.15324e-07	x	x	x	x	-3.98326	-6.4793	-7.11442	-7.12094	-5.45905	-0.482314	2.66035	1.23519	1.81942	3.59917	1.41743	2.54576	0.486915	1.49381	2.85349	-6.65284	-7.1201	-5.70067	-7.13942	-5.64552	Homo sapiens chemokine (C-C motif) receptor 1 (CCR1), mRNA [NM_001295]	GO:0002407(dendritic cell chemotaxis)|GO:0004872(receptor activity)|GO:0004930(G-protein coupled receptor activity)|GO:0004950(chemokine receptor activity)|GO:0005515(protein binding)|GO:0005886(plasma membrane)|GO:0005887(integral to plasma membrane)|GO:0006935(chemotaxis)|GO:0006954(inflammatory response)|GO:0006955(immune response)|GO:0007155(cell adhesion)|GO:0007166(cell surface receptor lin…
PDLIM7	NM_005451	9260	3.17058e-07	x	x			-2.28028	-1.70258	-1.58825	-2.41411	-1.43669	0.20862	-0.0962045	0.24957	-0.00202793	0.460635	0.439962	1.0151	0.470288	0.960725	1.32151	-1.24301	-1.29481	-1.02212	-1.26973	-1.36296	Homo sapiens PDZ and LIM domain 7 (enigma) (PDLIM7), transcript variant 1, mRNA [NM_005451]	GO:0001503(ossification)|GO:0001725(stress fiber)|GO:0001726(ruffle)|GO:0005515(protein binding)|GO:0005737(cytoplasm)|GO:0005925(focal adhesion)|GO:0006898(receptor-mediated endocytosis)|GO:0007275(multicellular organismal development)|GO:0008270(zinc ion binding)|GO:0015629(actin cytoskeleton)|GO:0030036(actin cytoskeleton organization)|GO:0030054(cell junction)|GO:0030154(cell differentiation)…
SUSD4	NM_001037175	55061	3.17453e-07	x	x	x		3.0316	3.19467	2.71229	3.15912	3.71821	-0.129891	0.0836415	-0.400496	0.715879	-0.0836415	-1.32507	-1.03742	-1.08294	-0.193245	-1.34041	1.52274	1.11991	0.727054	1.38427	2.21459	Homo sapiens sushi domain containing 4 (SUSD4), transcript variant 2, mRNA [NM_001037175]	GO:0016020(membrane)|GO:0016021(integral to membrane)
AGPAT1	NM_006411	10554	0.0387627					0.0185501	0.190622	0.396988	-0.0981297	0.0763723	-0.0377768	-0.0188715	-0.0272515	-0.0493794	-0.195251	0.0169756	0.0842712	0.189765	0.169607	-0.0313316	0.00339995	-0.173535	-0.0679313	-0.222615	-0.251203	Homo sapiens 1-acylglycerol-3-phosphate O-acyltransferase 1 (lysophosphatidic acid acyltransferase, alpha) (AGPAT1), transcript variant 1, mRNA [NM_006411]	GO:0001819(positive regulation of cytokine production)|GO:0001961(positive regulation of cytokine-mediated signaling pathway)|GO:0003841(1-acylglycerol-3-phosphate O-acyltransferase activity)|GO:0005783(endoplasmic reticulum)|GO:0005789(endoplasmic reticulum membrane)|GO:0006112(energy reserve metabolic process)|GO:0006644(phospholipid metabolic process)|GO:0006654(phosphatidic acid biosynthetic …
PEBP1	NM_002567	5037	0.587125					0.0842609	0.20989	0.0842609	0.0387937	0.0962997	0.147628	0.0624348	0.103026	0.125493	-0.161005	-0.107965	0.0123571	0	0.00356854	0.262447	0.0677583	0.00956356	-0.103991	0.0814435	-0.0727715	Homo sapiens phosphatidylethanolamine binding protein 1 (PEBP1), mRNA [NM_002567]	GO:0000166(nucleotide binding)|GO:0001505(regulation of neurotransmitter levels)|GO:0001933(negative regulation of protein phosphorylation)|GO:0002026(regulation of the force of heart contraction)|GO:0004867(serine-type endopeptidase inhibitor activity)|GO:0005102(receptor binding)|GO:0005515(protein binding)|GO:0005524(ATP binding)|GO:0005615(extracellular space)|GO:0005625(soluble fraction)|GO:…
DUSP6	NM_001946	1848	3.30289e-07	x	x	x	x	-0.800479	-0.658642	-1.53895	-0.854106	-1.34835	1.16632	2.85024	1.13219	2.08455	2.5475	2.3699	2.90559	2.46279	2.39607	3.47245	-2.7389	-2.16795	-2.19889	-2.43272	-1.05273	Homo sapiens dual specificity phosphatase 6 (DUSP6), transcript variant 1, mRNA [NM_001946]	GO:0000188(inactivation of MAPK activity)|GO:0002224(toll-like receptor signaling pathway)|GO:0002755(MyD88-dependent toll-like receptor signaling pathway)|GO:0002756(MyD88-independent toll-like receptor signaling pathway)|GO:0004725(protein tyrosine phosphatase activity)|GO:0005654(nucleoplasm)|GO:0005737(cytoplasm)|GO:0005829(cytosol)|GO:0008063(Toll signaling pathway)|GO:0009953(dorsal/ventral…
LGALS3	NM_002306	3958	0.0150488					-1.45065	-0.175562	-0.979789	-0.0528099	-0.236515	-0.255554	2.1008	0.515944	1.02528	1.746	1.5315	1.17066	1.39038	0.253642	2.11866	-1.43313	0.160301	0.220811	-0.764279	0.777052	Homo sapiens lectin, galactoside-binding, soluble, 3 (LGALS3), transcript variant 1, mRNA [NM_002306]	GO:0001501(skeletal system development)|GO:0005515(protein binding)|GO:0005529(sugar binding)|GO:0005576(extracellular region)|GO:0005578(proteinaceous extracellular matrix)|GO:0005634(nucleus)|GO:0005681(spliceosomal complex)|GO:0005737(cytoplasm)|GO:0005743(mitochondrial inner membrane)|GO:0005886(plasma membrane)|GO:0006397(mRNA processing)|GO:0008380(RNA splicing)|GO:0019863(IgE binding)|GO:0…
HNRNPD	NM_031370	3184	0.953893					0.0522388	0.0035113	0.0794178	-0.206852	0.069256	-0.0121628	-0.00978368	-0.0035113	-0.105263	-0.197629	0.333187	-0.0966911	0.0275605	0.0665699	-0.653612	0.113551	-0.227482	-0.126034	0.182805	0.00520843	Homo sapiens heterogeneous nuclear ribonucleoprotein D (AU-rich element RNA binding protein 1, 37kDa) (HNRNPD), transcript variant 1, mRNA [NM_031370]	GO:0000166(nucleotide binding)|GO:0000398(nuclear mRNA splicing, via spliceosome)|GO:0003677(DNA binding)|GO:0003723(RNA binding)|GO:0005515(protein binding)|GO:0005634(nucleus)|GO:0005654(nucleoplasm)|GO:0005730(nucleolus)|GO:0005737(cytoplasm)|GO:0005829(cytosol)|GO:0006355(regulation of transcription, DNA-dependent)|GO:0006396(RNA processing)|GO:0006401(RNA catabolic process)|GO:0008380(RNA sp…
MS4A4A	NM_024021	51338	3.30289e-07	x	x	x	x	-2.03464	-2.02358	-2.01538	-2.03166	-2.04114	4.27202	7.6634	6.52586	6.09155	5.67791	0.824895	5.30982	2.69928	3.29274	3.24778	-2.03352	-2.02369	-2.02274	-2.02593	-2.02711	Homo sapiens membrane-spanning 4-domains, subfamily A, member 4 (MS4A4A), transcript variant 1, mRNA [NM_024021]	GO:0004872(receptor activity)|GO:0016020(membrane)|GO:0016021(integral to membrane)
TGFA	NM_003236	7039	0.596848					-0.00560496	0.00470304	0.0738843	-0.0122032	0.0226759	-0.0100169	-0.023134	-0.00486269	-0.00511007	-0.0142433	0.0151819	-0.00813153	0.186223	0.00862928	0.00244061	-0.00852825	-0.00244061	0.0133267	-0.020031	0.113572	Homo sapiens transforming growth factor, alpha (TGFA), transcript variant 1, mRNA [NM_003236]	GO:0000187(activation of MAPK activity)|GO:0001525(angiogenesis)|GO:0001934(positive regulation of protein phosphorylation)|GO:0001948(glycoprotein binding)|GO:0004708(MAP kinase kinase activity)|GO:0004871(signal transducer activity)|GO:0005154(epidermal growth factor receptor binding)|GO:0005515(protein binding)|GO:0005576(extracellular region)|GO:0005615(extracellular space)|GO:0005634(nucleus…
OPRS1	NM_005866	10280	0.077016					-0.0338519	0.500545	0.313344	0.24162	0.405985	-0.457059	-0.0647031	-0.23224	0.179389	-0.0601631	-0.289558	-0.0283852	-0.142456	0.182471	0.58729	0.0932335	0.431348	0.223912	0.462855	0.548583	Homo sapiens sigma non-opioid intracellular receptor 1 (SIGMAR1), transcript variant 1, mRNA [NM_005866]	GO:0000247(C-8 sterol isomerase activity)|GO:0004872(receptor activity)|GO:0004985(opioid receptor activity)|GO:0005634(nucleus)|GO:0005635(nuclear envelope)|GO:0005637(nuclear inner membrane)|GO:0005640(nuclear outer membrane)|GO:0005783(endoplasmic reticulum)|GO:0005789(endoplasmic reticulum membrane)|GO:0005811(lipid particle)|GO:0005886(plasma membrane)|GO:0005887(integral to plasma membrane)…
PLCL2	NM_015184	23228	3.30289e-07	x				0.906323	0.818288	0.844977	0.630762	0.917772	-0.294342	-0.337923	-0.393052	-0.388565	-0.584526	-0.0935934	-0.386106	-0.111089	-0.504269	-0.515841	0.226747	-0.00395697	0.0197247	0.177228	-0.0110273	Homo sapiens phospholipase C-like 2 (PLCL2), transcript variant 2, mRNA [NM_015184]	GO:0004435(phosphatidylinositol phospholipase C activity)|GO:0004871(signal transducer activity)|GO:0005509(calcium ion binding)|GO:0005737(cytoplasm)|GO:0006629(lipid metabolic process)|GO:0035556(intracellular signal transduction)
ARNTL	NM_001030273	406	0.0430841					-0.342529	-0.673005	-0.375758	-0.349764	0.156679	0.136388	-0.274352	0.00689916	-0.00689916	0.139128	0.165817	0.187993	0.00903198	0.340641	-0.676657	0.0983177	0.33827	0.230869	0.500162	0.677541	Homo sapiens aryl hydrocarbon receptor nuclear translocator-like (ARNTL), transcript variant 3, mRNA [NM_001030273]	GO:0003677(DNA binding)|GO:0003700(sequence-specific DNA binding transcription factor activity)|GO:0004871(signal transducer activity)|GO:0005634(nucleus)|GO:0005667(transcription factor complex)|GO:0006355(regulation of transcription, DNA-dependent)|GO:0007623(circadian rhythm)|GO:0017162(aryl hydrocarbon receptor binding)|GO:0045944(positive regulation of transcription from RNA polymerase II pr…
HMGCS1	NM_002130	3157	3.30289e-07	x	x	x		-1.56709	-1.848	-1.62433	-1.78358	-1.52597	-0.913903	-0.783329	-1.02546	0.337408	0.0938427	0.395156	0.0252254	0.00668586	0.0257161	-0.40267	1.84666	1.59985	1.57214	1.9461	1.75582	Homo sapiens 3-hydroxy-3-methylglutaryl-CoA synthase 1 (soluble) (HMGCS1), transcript variant 2, mRNA [NM_002130]	GO:0001101(response to acid)|GO:0001889(liver development)|GO:0004421(hydroxymethylglutaryl-CoA synthase activity)|GO:0005625(soluble fraction)|GO:0005737(cytoplasm)|GO:0005829(cytosol)|GO:0006629(lipid metabolic process)|GO:0006695(cholesterol biosynthetic process)|GO:0007420(brain development)|GO:0008144(drug binding)|GO:0008299(isoprenoid biosynthetic process)|GO:0008584(male gonad development…
SCLT1	NM_144643	132320	3.30289e-07	x				-0.272253	-0.255856	-0.189764	-0.149459	-0.426072	0.0327132	0.502999	0.225683	0.42964	0.265194	0.451902	0.490523	0.475318	0.538144	0.621353	-0.756211	-0.446345	-0.667813	-0.55022	-0.505202	Homo sapiens sodium channel and clathrin linker 1 (SCLT1), mRNA [NM_144643]	GO:0005737(cytoplasm)|GO:0005886(plasma membrane)|GO:0017080(sodium channel regulator activity)|GO:0045162(clustering of voltage-gated sodium channels)
GSR	NM_000637	2936	0.310135					-1.143	0.105574	-0.203966	-0.114718	-0.0827752	-0.444946	0.36519	-0.0173317	0.415228	0.372186	-0.242053	0.418855	0.301117	0.379965	0.446202	-0.77051	0.374098	0.112718	0.0083363	-0.0372301	Homo sapiens glutathione reductase (GSR), transcript variant 1, mRNA [NM_000637]	GO:0004362(glutathione-disulfide reductase activity)|GO:0005625(soluble fraction)|GO:0005737(cytoplasm)|GO:0005739(mitochondrion)|GO:0005829(cytosol)|GO:0006749(glutathione metabolic process)|GO:0007283(spermatogenesis)|GO:0009055(electron carrier activity)|GO:0009897(external side of plasma membrane)|GO:0015949(nucleobase, nucleoside and nucleotide interconversion)|GO:0016491(oxidoreductase acti…
HLA-DMA	NM_006120	3108	3.33588e-07	x	x			-1.12393	-1.36142	-1.12353	-1.39725	-0.995948	0.541014	1.87103	1.03087	1.26944	1.42911	0.797439	0.463492	0.689749	-0.185372	0.160851	-1.67144	-1.84822	-1.43555	-2.04912	-1.63248	Homo sapiens major histocompatibility complex, class II, DM alpha (HLA-DMA), mRNA [NM_006120]	GO:0002504(antigen processing and presentation of peptide or polysaccharide antigen via MHC class II)|GO:0005622(intracellular)|GO:0005765(lysosomal membrane)|GO:0005771(multivesicular body)|GO:0005886(plasma membrane)|GO:0006461(protein complex assembly)|GO:0015031(protein transport)|GO:0016021(integral to membrane)|GO:0016064(immunoglobulin mediated immune response)|GO:0019221(cytokine-mediated…
ATP5G1	NM_005175	516	0.310866					-0.157073	0.0399824	-0.0658723	0.076864	-0.280051	-0.0498135	-0.161078	-0.029895	-0.0145769	-0.138831	-0.0323868	0.0176046	0.108895	0.144491	-0.0478184	-0.215585	0.381112	0.449201	-0.120249	0.195111	Homo sapiens ATP synthase, H+ transporting, mitochondrial Fo complex, subunit C1 (subunit 9) (ATP5G1), nuclear gene encoding mitochondrial protein, transcript variant 1, mRNA [NM_005175]	GO:0005215(transporter activity)|GO:0005739(mitochondrion)|GO:0005743(mitochondrial inner membrane)|GO:0005753(mitochondrial proton-transporting ATP synthase complex)|GO:0006810(transport)|GO:0006811(ion transport)|GO:0008289(lipid binding)|GO:0015078(hydrogen ion transmembrane transporter activity)|GO:0015991(ATP hydrolysis coupled proton transport)|GO:0016020(membrane)|GO:0016021(integral to me…
FGFR2	NM_022970	2263	0.652025					-0.0030154	-0.00362962	-0.00680725	-0.00762842	0.520547	-0.00511506	-0.0456004	0.299085	0.11735	0.988362	0.00142988	0.19484	-0.0135959	-0.00994047	1.1378	-0.00639684	-0.00142988	-0.00393682	-0.020106	0.0699255	Homo sapiens fibroblast growth factor receptor 2 (FGFR2), transcript variant 2, mRNA [NM_022970]	GO:0000122(negative regulation of transcription from RNA polymerase II promoter)|GO:0000166(nucleotide binding)|GO:0001525(angiogenesis)|GO:0001657(ureteric bud development)|GO:0001701(in utero embryonic development)|GO:0002053(positive regulation of mesenchymal cell proliferation)|GO:0003148(outflow tract septum morphogenesis)|GO:0003149(membranous septum morphogenesis)|GO:0004713(protein tyrosi…
SPATA7	NM_018418	55812	3.3783e-07	x				-0.351814	0.0360762	-0.168609	-0.0505597	-0.0603685	-0.0879421	0.0253069	0.0118089	-0.0926774	-0.147216	0.480545	0.412671	0.651202	0.397097	0.657635	-0.7903	-0.556861	-0.683716	-0.623981	-0.485744	Homo sapiens spermatogenesis associated 7 (SPATA7), transcript variant 1, mRNA [NM_018418]	GO:0007283(spermatogenesis)|GO:0007601(visual perception)|GO:0050896(response to stimulus)
AKR1B10	NM_020299	57016	0.54398					-0.00230284	-0.00337519	-0.0027853	2.98192	0.0104505	-0.00123128	-0.0233045	-0.00241004	-0.00417998	-0.00337519	0.0230921	0.0234607	-0.00171338	-0.00885664	0.0136346	0.00310042	-0.0030534	-0.00321429	-0.0196112	0.00470146	Homo sapiens aldo-keto reductase family 1, member B10 (aldose reductase) (AKR1B10), mRNA [NM_020299]	GO:0004033(aldo-keto reductase (NADP) activity)|GO:0005515(protein binding)|GO:0005575(cellular_component)|GO:0005737(cytoplasm)|GO:0006081(cellular aldehyde metabolic process)|GO:0007586(digestion)|GO:0008202(steroid metabolic process)|GO:0016491(oxidoreductase activity)
MYL5	NM_002477	4636	3.42732e-07	x				-1.57671	-1.41675	-1.17966	-1.23301	-1.35594	0.484258	0.0249746	0.338099	0.211985	0.188661	0.457886	0.77304	0.992844	0.624834	0.182227	-0.458207	-0.0249746	-0.204562	-0.424212	-0.0488935	Homo sapiens myosin, light chain 5, regulatory (MYL5), mRNA [NM_002477]	GO:0005509(calcium ion binding)|GO:0005859(muscle myosin complex)|GO:0006937(regulation of muscle contraction)|GO:0008307(structural constituent of muscle)|GO:0016459(myosin complex)
ERCC1	NM_202001	2067	3.42732e-07	x				-0.733633	-0.535637	-0.205337	-0.639087	-0.682647	0.302192	0.347073	0.133478	0.443269	0.695425	0.754231	0.74616	0.776897	0.732051	0.975317	-0.611897	-0.330789	-0.53057	-0.564448	-0.33342	Homo sapiens excision repair cross-complementing rodent repair deficiency, complementation group 1 (includes overlapping antisense sequence) (ERCC1), transcript variant 1, mRNA [NM_202001]	GO:0000014(single-stranded DNA specific endodeoxyribonuclease activity)|GO:0000109(nucleotide-excision repair complex)|GO:0000718(nucleotide-excision repair, DNA damage removal)|GO:0000784(nuclear chromosome, telomeric region)|GO:0003684(damaged DNA binding)|GO:0003697(single-stranded DNA binding)|GO:0004519(endonuclease activity)|GO:0005515(protein binding)|GO:0005634(nucleus)|GO:0005654(nucleop…
TST	NM_003312	7263	3.47853e-07	x	x	x		-1.46509	-0.908611	-1.89423	-1.17008	-1.50901	0.537035	1.53589	0.734845	1.45399	1.51292	2.80538	2.18324	2.2756	1.51641	1.95352	-1.46487	-0.537035	-1.69192	-1.08454	-0.96155	Homo sapiens thiosulfate sulfurtransferase (rhodanese) (TST), nuclear gene encoding mitochondrial protein, mRNA [NM_003312]	GO:0004792(thiosulfate sulfurtransferase activity)|GO:0005739(mitochondrion)|GO:0005743(mitochondrial inner membrane)|GO:0005759(mitochondrial matrix)|GO:0005886(plasma membrane)|GO:0009440(cyanate catabolic process)|GO:0016740(transferase activity)
PTPN22	NM_015967	26191	3.47853e-07	x				-1.04353	-1.4528	-0.95479	-1.25729	-0.641477	0.332795	0.28139	0.0189933	0.139302	0.475632	0.65501	0.435174	0.58232	0.402885	0.357737	-0.980689	-1.40589	-1.16292	-1.18244	-0.834438	Homo sapiens protein tyrosine phosphatase, non-receptor type 22 (lymphoid) (PTPN22), transcript variant 1, mRNA [NM_015967]	GO:0004725(protein tyrosine phosphatase activity)|GO:0005515(protein binding)|GO:0005634(nucleus)|GO:0005737(cytoplasm)|GO:0006470(protein dephosphorylation)|GO:0009898(internal side of plasma membrane)|GO:0016787(hydrolase activity)|GO:0017124(SH3 domain binding)|GO:0019900(kinase binding)|GO:0030217(T cell differentiation)|GO:0032817(regulation of natural killer cell proliferation)|GO:0035335(p…
SOD1	NM_000454	6647	0.0839822					0.0347749	0.00367973	0	0.0083599	-0.0198346	0.0861445	-0.0278889	0.0689015	0.164122	0.0722172	0.226151	0.0156002	0.0788909	0.240901	0.360748	0.232692	0.118153	0.0347749	0.143243	0.0443243	Homo sapiens superoxide dismutase 1, soluble (SOD1), mRNA [NM_000454]	GO:0000187(activation of MAPK activity)|GO:0000303(response to superoxide)|GO:0001541(ovarian follicle development)|GO:0001819(positive regulation of cytokine production)|GO:0001890(placenta development)|GO:0001895(retina homeostasis)|GO:0001975(response to amphetamine)|GO:0002262(myeloid cell homeostasis)|GO:0002576(platelet degranulation)|GO:0004784(superoxide dismutase activity)|GO:0005507(cop…
TSPAN3	NM_005724	10099	0.118566					-0.547064	-0.705505	-0.345731	-0.733975	-0.908297	-0.648185	0.057054	0.383409	-0.0308892	0.0966397	-0.708264	-0.282048	-0.26637	-0.465465	0.526285	-0.278821	-0.436645	-0.163002	-0.372426	-0.465172	Homo sapiens tetraspanin 3 (TSPAN3), transcript variant 1, mRNA [NM_005724]	GO:0016020(membrane)|GO:0016021(integral to membrane)
TOP2B	NM_001068	7155	0.971349					0.232404	-0.00777606	0.09284	-0.185864	-0.185068	0.254622	-0.116946	0.00777606	-0.183146	-0.494452	0.344263	-0.137674	0.199018	0.0497007	-0.860465	0.261633	-0.325796	-0.258045	0.140012	-0.303707	Homo sapiens topoisomerase (DNA) II beta 180kDa (TOP2B), mRNA [NM_001068]	GO:0000166(nucleotide binding)|GO:0000712(resolution of meiotic recombination intermediates)|GO:0000792(heterochromatin)|GO:0000795(synaptonemal complex)|GO:0000819(sister chromatid segregation)|GO:0003682(chromatin binding)|GO:0003700(sequence-specific DNA binding transcription factor activity)|GO:0003918(DNA topoisomerase (ATP-hydrolyzing) activity)|GO:0005080(protein kinase C binding)|GO:00055…
FMNL3	NM_175736	91010	3.60808e-07	x				-0.651232	-0.409077	0.0210161	-0.54985	-0.611332	0.146233	0.012567	0.12744	0.0758852	0.333269	-0.00310529	0.354006	0.174104	0.512015	0.491519	-1.34758	-1.26525	-1.27304	-1.42271	-1.27681	Homo sapiens formin-like 3 (FMNL3), transcript variant 1, mRNA [NM_175736]	GO:0003779(actin binding)|GO:0005488(binding)|GO:0016043(cellular component organization)|GO:0017048(Rho GTPase binding)|GO:0030036(actin cytoskeleton organization)
STC2	NM_003714	8614	0.129691					0.0471549	-0.0579296	-0.0849538	0.955704	-0.11416	-0.120241	-0.169155	0.278977	-0.136801	0.864492	1.5702	1.27908	-0.160903	1.1577	5.25359	0.43171	-0.0609173	-0.0817348	-0.146479	0.350433	Homo sapiens stanniocalcin 2 (STC2), mRNA [NM_003714]	GO:0005179(hormone activity)|GO:0005576(extracellular region)|GO:0007166(cell surface receptor linked signaling pathway)|GO:0007267(cell-cell signaling)|GO:0007566(embryo implantation)|GO:0007584(response to nutrient)|GO:0033280(response to vitamin D)|GO:0043434(response to peptide hormone stimulus)|GO:0046697(decidualization)|GO:0071456(cellular response to hypoxia)
DNAJB9	NM_012328	4189	0.0689032					0.566423	0.291708	0.500777	0.84247	0.730919	-0.934668	0.0861488	-0.667392	-0.139463	0.0531981	-1.07496	-0.204778	-0.573433	-0.383735	0.858032	-0.34793	0.765721	0.307068	0.162118	1.0239	Homo sapiens DnaJ (Hsp40) homolog, subfamily B, member 9 (DNAJB9), mRNA [NM_012328]	GO:0005515(protein binding)|GO:0005634(nucleus)|GO:0005730(nucleolus)|GO:0005737(cytoplasm)|GO:0005783(endoplasmic reticulum)|GO:0006457(protein folding)|GO:0030433(ER-associated protein catabolic process)|GO:0031072(heat shock protein binding)|GO:0051082(unfolded protein binding)|GO:0051787(misfolded protein binding)
TAGAP	NM_054114	117289	3.70019e-07	x	x			1.72184	1.49316	1.94375	1.37483	1.49795	-0.428454	-0.219885	-0.25751	-0.343728	-1.02266	-1.68815	-1.56787	-1.59597	-0.774924	-2.23856	0.346838	0.365228	0.209458	0.764654	0.65193	Homo sapiens T-cell activation RhoGTPase activating protein (TAGAP), transcript variant 2, mRNA [NM_054114]	GO:0005085(guanyl-nucleotide exchange factor activity)|GO:0005096(GTPase activator activity)|GO:0005622(intracellular)|GO:0005829(cytosol)|GO:0007165(signal transduction)|GO:0007264(small GTPase mediated signal transduction)|GO:0043547(positive regulation of GTPase activity)|GO:0051056(regulation of small GTPase mediated signal transduction)
NONO	NM_007363	4841	0.703994					0.0360677	-0.0260836	0.0708569	-0.152101	-0.0737451	0.225465	-0.148031	0.0583668	-0.228619	-0.331927	0.132395	-0.0268995	0.108409	0.0624652	-0.158901	0.0970934	-0.118557	-0.00141595	0.0583668	0.00141595	Homo sapiens non-POU domain containing, octamer-binding (NONO), transcript variant 2, mRNA [NM_007363]	GO:0000166(nucleotide binding)|GO:0003677(DNA binding)|GO:0003723(RNA binding)|GO:0005515(protein binding)|GO:0005634(nucleus)|GO:0006281(DNA repair)|GO:0006310(DNA recombination)|GO:0006355(regulation of transcription, DNA-dependent)|GO:0006397(mRNA processing)|GO:0008380(RNA splicing)|GO:0016363(nuclear matrix)|GO:0042382(paraspeckles)|GO:0042802(identical protein binding)
GMPR2	NM_001002000	51292	3.70019e-07	x				-0.161627	-0.0780119	-0.0653724	-0.0502199	-0.0791827	0.276929	0.327449	0.265984	0.410507	0.443545	0.301691	0.568838	0.462629	0.398382	0.315661	-0.190271	-0.104273	-0.196892	-0.235353	-0.287961	Homo sapiens guanosine monophosphate reductase 2 (GMPR2), transcript variant 2, mRNA [NM_001002000]	GO:0003920(GMP reductase activity)|GO:0005829(cytosol)|GO:0006144(purine base metabolic process)|GO:0009117(nucleotide metabolic process)|GO:0016491(oxidoreductase activity)|GO:0043101(purine-containing compound salvage)|GO:0046872(metal ion binding)|GO:0055086(nucleobase, nucleoside and nucleotide metabolic process)
A_19_P00322717			3.70019e-07	x	x			-1.17278	-0.992934	-0.797272	-1.14991	-0.992623	-0.00103679	0.275104	0.00103679	0.11022	0.693482	1.44095	1.49086	1.5645	1.02494	2.08443	-1.07216	-0.670534	-1.41322	-1.45789	-0.668897	lincRNA:chr3:183165459-183170300 forward strand
HTR2C	NM_000868	3358	0.761624					-0.00591339	0.00533664	-0.0018169	0.137169	0.00719478	-0.011241	-0.0504531	-0.0167925	0.334593	-0.00875234	-0.000706281	-0.00819425	-0.0143452	-0.0215972	0.0074457	-0.000302632	0.00864949	-0.0016654	-0.0275486	0.0171976	Homo sapiens 5-hydroxytryptamine (serotonin) receptor 2C (HTR2C), mRNA [NM_000868]	GO:0004435(phosphatidylinositol phospholipase C activity)|GO:0004872(receptor activity)|GO:0004930(G-protein coupled receptor activity)|GO:0004993(serotonin receptor activity)|GO:0005515(protein binding)|GO:0005634(nucleus)|GO:0005737(cytoplasm)|GO:0005886(plasma membrane)|GO:0006182(cGMP biosynthetic process)|GO:0006661(phosphatidylinositol biosynthetic process)|GO:0007210(serotonin receptor sig…
IL1A	NM_000575	3552	0.555999					-0.0116065	-0.016107	0.250876	-0.0199757	-0.00053886	0.0982649	-0.0271454	-0.0278943	0.000391864	-0.0128415	-0.000391864	0.107615	-0.0358063	0.211019	3.97167	0.0411413	0.238972	0.140026	0.219205	0.0354651	Homo sapiens interleukin 1, alpha (IL1A), mRNA [NM_000575]	GO:0001660(fever generation)|GO:0001666(response to hypoxia)|GO:0005125(cytokine activity)|GO:0005149(interleukin-1 receptor binding)|GO:0005507(copper ion binding)|GO:0005515(protein binding)|GO:0005576(extracellular region)|GO:0005615(extracellular space)|GO:0005829(cytosol)|GO:0006915(apoptosis)|GO:0006916(anti-apoptosis)|GO:0006954(inflammatory response)|GO:0006955(immune response)|GO:0008283…
TAF15	NM_139215	8148	0.71273					-0.128399	0.22539	0.174263	-0.335495	-0.162058	0.176289	0.0246493	-0.041099	-0.510088	-0.744493	0.234531	-0.0901365	0.00622212	-0.465211	-1.14704	0.478956	-0.205679	-0.0946698	0.151823	-0.418942	Homo sapiens TAF15 RNA polymerase II, TATA box binding protein (TBP)-associated factor, 68kDa (TAF15), transcript variant 1, mRNA [NM_139215]	GO:0000166(nucleotide binding)|GO:0003677(DNA binding)|GO:0003723(RNA binding)|GO:0005622(intracellular)|GO:0005634(nucleus)|GO:0005737(cytoplasm)|GO:0008270(zinc ion binding)|GO:0046872(metal ion binding)
PDE4A	NM_006202	5141	3.74701e-07	x	x			-1.85921	-0.455718	-1.87318	-1.10905	-0.510719	-0.182406	-0.193005	-0.0589856	0.0589856	0.153277	1.63797	1.35922	1.30314	1.47126	2.11187	-1.75322	-1.28094	-1.85146	-1.36325	-1.84493	Homo sapiens phosphodiesterase 4A, cAMP-specific (PDE4A), transcript variant 4, mRNA [NM_006202]	GO:0004115(3',5'-cyclic-AMP phosphodiesterase activity)|GO:0005515(protein binding)|GO:0005624(membrane fraction)|GO:0005625(soluble fraction)|GO:0005626(insoluble fraction)|GO:0005634(nucleus)|GO:0005737(cytoplasm)|GO:0005829(cytosol)|GO:0005886(plasma membrane)|GO:0006198(cAMP catabolic process)|GO:0007165(signal transduction)|GO:0008081(phosphoric diester hydrolase activity)|GO:0016787(hydrola…
DNAJB6	NM_005494	10049	3.76761e-07	x				0.32367	0.127697	0.112434	0.18947	0.224642	-0.238376	-0.0620605	-0.105079	-0.172104	-0.239228	-0.59113	-0.408116	-0.397346	-0.385181	-0.677639	0.280584	0.294697	0.345509	0.480905	0.417019	Homo sapiens DnaJ (Hsp40) homolog, subfamily B, member 6 (DNAJB6), transcript variant 2, mRNA [NM_005494]	GO:0001671(ATPase activator activity)|GO:0003677(DNA binding)|GO:0005515(protein binding)|GO:0005634(nucleus)|GO:0005730(nucleolus)|GO:0005737(cytoplasm)|GO:0006457(protein folding)|GO:0006986(response to unfolded protein)|GO:0031072(heat shock protein binding)|GO:0032781(positive regulation of ATPase activity)|GO:0043154(negative regulation of caspase activity)|GO:0045109(intermediate filament o…
NUDT6	NM_198041	11162	3.85119e-07	x				-0.711567	-0.859903	-0.629427	-0.72369	-0.880631	0.706604	0.598075	0.752725	0.588472	1.48696	1.3829	1.0225	1.03629	0.93631	1.77973	-0.588472	-0.722394	-0.741583	-0.823071	-0.614926	Homo sapiens nudix (nucleoside diphosphate linked moiety X)-type motif 6 (NUDT6), transcript variant 2, mRNA [NM_198041]	GO:0005575(cellular_component)|GO:0005634(nucleus)|GO:0005737(cytoplasm)|GO:0005739(mitochondrion)|GO:0008083(growth factor activity)|GO:0008150(biological_process)|GO:0016787(hydrolase activity)
ST6GALNAC6	NM_013443	30815	3.85119e-07	x				-0.133086	0.00143088	-0.0468584	-0.0404157	0.123909	-0.0151146	-0.155236	-0.0154723	-0.0244567	0.0350374	0.129195	0.271356	0.198362	0.279453	0.18268	-0.561861	-0.448228	-0.59671	-0.469891	-0.413567	Homo sapiens ST6 (alpha-N-acetyl-neuraminyl-2,3-beta-galactosyl-1,3)-N-acetylgalactosaminide alpha-2,6-sialyltransferase 6 (ST6GALNAC6), mRNA [NM_013443]	GO:0000139(Golgi membrane)|GO:0001574(ganglioside biosynthetic process)|GO:0001665(alpha-N-acetylgalactosaminide alpha-2,6-sialyltransferase activity)|GO:0005737(cytoplasm)|GO:0005794(Golgi apparatus)|GO:0005886(plasma membrane)|GO:0005975(carbohydrate metabolic process)|GO:0006486(protein glycosylation)|GO:0006688(glycosphingolipid biosynthetic process)|GO:0008373(sialyltransferase activity)|GO:…
SSBP2	NM_012446	23635	3.85119e-07	x				1.04837	0.950812	1.30527	1.11296	0.836047	-0.0987912	-0.116959	-0.332751	-0.217126	-0.758108	-0.14142	-0.532372	-0.160751	-0.247074	-0.445689	1.19849	1.34245	1.13001	1.18633	0.802184	Homo sapiens single-stranded DNA binding protein 2 (SSBP2), mRNA [NM_012446]	GO:0003677(DNA binding)|GO:0003697(single-stranded DNA binding)|GO:0005634(nucleus)|GO:0005737(cytoplasm)|GO:0006355(regulation of transcription, DNA-dependent)
MMP10	NM_002425	4319	0.212514					-0.00712159	-0.0075416	-0.00470888	0.321688	0.412436	-0.00917031	-0.0299792	-0.00785669	-0.00601964	-0.0111167	0.0223911	0.0150693	-0.00360877	-0.00943318	0.00500592	-0.00617701	0.0114981	0.00208791	-0.0144895	0.00604664	Homo sapiens matrix metallopeptidase 10 (stromelysin 2) (MMP10), mRNA [NM_002425]	GO:0004222(metalloendopeptidase activity)|GO:0005509(calcium ion binding)|GO:0005576(extracellular region)|GO:0005578(proteinaceous extracellular matrix)|GO:0005615(extracellular space)|GO:0006508(proteolysis)|GO:0008152(metabolic process)|GO:0008233(peptidase activity)|GO:0008270(zinc ion binding)|GO:0030574(collagen catabolic process)
IL2RB	NM_000878	3560	3.85575e-07	x	x			-1.77387	-1.10296	-1.62035	-1.6558	-0.945274	-0.163384	0.0272309	0.170957	-0.0272309	0.338101	0.422608	0.789777	0.8143	0.774633	1.1848	-2.25254	-1.92617	-2.08331	-1.64117	-1.22217	Homo sapiens interleukin 2 receptor, beta (IL2RB), mRNA [NM_000878]	GO:0004872(receptor activity)|GO:0004911(interleukin-2 receptor activity)|GO:0005886(plasma membrane)|GO:0005887(integral to plasma membrane)|GO:0006461(protein complex assembly)|GO:0007165(signal transduction)|GO:0009897(external side of plasma membrane)|GO:0019221(cytokine-mediated signaling pathway)|GO:0019976(interleukin-2 binding)|GO:0044419(interspecies interaction between organisms)|GO:004…
E2F3	NM_001949	1871	3.85575e-07	x				-0.70213	-1.05248	-1.17399	-1.11966	-1.10027	-0.316633	-0.266525	-0.420677	-0.180348	-0.155248	0.179407	0.0352826	0.0366884	-0.117626	-0.308732	1.00531	0.578685	0.648091	0.919841	0.428459	Homo sapiens E2F transcription factor 3 (E2F3), mRNA [NM_001949]	GO:0000080(G1 phase of mitotic cell cycle)|GO:0000085(G2 phase of mitotic cell cycle)|GO:0000278(mitotic cell cycle)|GO:0003677(DNA binding)|GO:0003700(sequence-specific DNA binding transcription factor activity)|GO:0005515(protein binding)|GO:0005634(nucleus)|GO:0005654(nucleoplasm)|GO:0005667(transcription factor complex)|GO:0006367(transcription initiation from RNA polymerase II promoter)|GO:0…
A_19_P00810403			3.85575e-07	x	x	x	x	-0.405348	0.635941	-0.484718	-1.08213	-1.0777	0.0548992	0.703423	0.425733	0.195914	1.35467	5.62961	3.71054	5.9409	4.25888	5.00648	-1.11501	-1.08311	-1.09343	-1.14373	0.0893576	lincRNA:chr7:22610674-22610775 forward strand
PARK7	NM_007262	11315	4.08874e-07	x				-0.476551	-0.230402	-0.379565	-0.238218	-0.236831	0.188721	0.0434558	-0.00351552	0.0534479	0.260254	0.628338	0.549393	0.574963	0.515744	0.679823	-0.520037	-0.139715	-0.276303	-0.442935	-0.261046	Homo sapiens Parkinson disease (autosomal recessive, early onset) 7 (PARK7), transcript variant 1, mRNA [NM_007262]	GO:0003729(mRNA binding)|GO:0004601(peroxidase activity)|GO:0005515(protein binding)|GO:0005634(nucleus)|GO:0005737(cytoplasm)|GO:0005739(mitochondrion)|GO:0005829(cytosol)|GO:0006914(autophagy)|GO:0007005(mitochondrion organization)|GO:0007338(single fertilization)|GO:0008233(peptidase activity)|GO:0008344(adult locomotory behavior)|GO:0030424(axon)|GO:0032091(negative regulation of protein bind…
HLA-DMA	NM_006120	3108	4.12241e-07	x	x			-1.3157	-1.35616	-1.20262	-1.38313	-1.37195	0.351876	1.68861	0.824791	1.14567	1.20349	0.741357	0.463075	0.634378	-0.188992	0.262576	-1.57005	-1.64949	-1.29495	-2.03661	-1.58422	Homo sapiens major histocompatibility complex, class II, DM alpha (HLA-DMA), mRNA [NM_006120]	GO:0002504(antigen processing and presentation of peptide or polysaccharide antigen via MHC class II)|GO:0005622(intracellular)|GO:0005765(lysosomal membrane)|GO:0005771(multivesicular body)|GO:0005886(plasma membrane)|GO:0006461(protein complex assembly)|GO:0015031(protein transport)|GO:0016021(integral to membrane)|GO:0016064(immunoglobulin mediated immune response)|GO:0019221(cytokine-mediated…
FUS	NM_004960	2521	0.0257249					0.11223	0.0257036	0.00755281	-0.0522706	-0.239026	0.311084	0.0307921	0.283241	0.0656418	-0.264714	0.0927243	-0.489543	-0.191208	-0.00755281	-0.0358167	0.688869	0.162831	0.280385	0.638668	0.215772	Homo sapiens fused in sarcoma (FUS), transcript variant 1, mRNA [NM_004960]	GO:0000166(nucleotide binding)|GO:0000398(nuclear mRNA splicing, via spliceosome)|GO:0003677(DNA binding)|GO:0003723(RNA binding)|GO:0005515(protein binding)|GO:0005622(intracellular)|GO:0005634(nucleus)|GO:0005654(nucleoplasm)|GO:0005730(nucleolus)|GO:0008219(cell death)|GO:0008270(zinc ion binding)|GO:0008380(RNA splicing)|GO:0010467(gene expression)|GO:0046872(metal ion binding)
ZNF565	NM_001042474	147929	4.25907e-07	x				0.432427	0.239483	0.550756	0.247549	0.098169	0.0891461	-0.154636	-0.0387463	0.214363	-0.129734	-0.660373	-0.739963	-0.780783	-0.356641	-0.472711	0.950273	0.761984	0.730971	0.700377	0.877991	Homo sapiens zinc finger protein 565 (ZNF565), transcript variant 1, mRNA [NM_001042474]	GO:0003677(DNA binding)|GO:0005622(intracellular)|GO:0005634(nucleus)|GO:0006355(regulation of transcription, DNA-dependent)|GO:0008270(zinc ion binding)|GO:0046872(metal ion binding)
NUPR1	NM_001042483	26471	4.30414e-07	x	x	x	x	-3.39891	-3.18475	-3.18734	-3.18446	-3.5639	5.6399	7.81295	6.37226	7.34975	7.5787	-0.13362	5.56244	1.98169	4.75496	2.96154	-2.39533	-3.29164	-1.45723	-3.17195	-3.34875	Homo sapiens nuclear protein, transcriptional regulator, 1 (NUPR1), transcript variant 1, mRNA [NM_001042483]	GO:0003674(molecular_function)|GO:0005634(nucleus)|GO:0006917(induction of apoptosis)|GO:0016049(cell growth)
MLXIP	NM_014938	22877	4.30414e-07	x				0.619091	0.662164	0.598159	0.508085	0.500452	-0.101326	-0.173724	-0.201115	-0.196395	-0.301251	-0.0561931	-0.233555	-0.404774	-0.228767	-0.396431	0.26793	0.209559	0.203476	0.000687407	0.146288	Homo sapiens MLX interacting protein (MLXIP), mRNA [NM_014938]	GO:0003677(DNA binding)|GO:0005634(nucleus)|GO:0005737(cytoplasm)|GO:0005739(mitochondrion)|GO:0005741(mitochondrial outer membrane)|GO:0006355(regulation of transcription, DNA-dependent)|GO:0006913(nucleocytoplasmic transport)|GO:0016020(membrane)
CCNL1	NM_020307	57018	0.0786641					0.994537	-0.28838	-0.066257	0.416896	0.792378	0.0989616	0.207434	0.294114	-0.276	-0.323581	-0.307282	-0.36537	0.0691626	-0.141928	-0.716263	0.668776	0.130776	0.151857	0.656059	0.241874	Homo sapiens cyclin L1 (CCNL1), mRNA [NM_020307]	GO:0000079(regulation of cyclin-dependent protein kinase activity)|GO:0005634(nucleus)|GO:0006355(regulation of transcription, DNA-dependent)|GO:0006396(RNA processing)|GO:0016607(nuclear speck)|GO:0019901(protein kinase binding)
ALDH1A3	NM_000693	220	0.572282					0.00500943	0.0110819	0.00352703	-0.000769947	-0.0107393	-0.00774658	0.0230463	-0.0120773	-0.0153473	0.442063	-0.0186248	0.00749433	-0.00577266	-0.00635922	-0.0074263	-0.00167341	0.00590872	0.026387	-0.00401441	0.0187023	Homo sapiens aldehyde dehydrogenase 1 family, member A3 (ALDH1A3), mRNA [NM_000693]	GO:0001822(kidney development)|GO:0002072(optic cup morphogenesis involved in camera-type eye development)|GO:0002138(retinoic acid biosynthetic process)|GO:0004029(aldehyde dehydrogenase (NAD) activity)|GO:0004030(aldehyde dehydrogenase [NAD(P)+] activity)|GO:0005737(cytoplasm)|GO:0016491(oxidoreductase activity)|GO:0021768(nucleus accumbens development)|GO:0021983(pituitary gland development)|G…
SFT2D1	NM_145169	113402	4.35962e-07	x	x			-0.622208	-0.589736	-0.665365	-0.149565	-0.303443	0.530225	0.760272	0.207268	0.807595	1.42517	2.01302	2.08508	1.76543	1.73455	2.41567	-0.566124	-0.0432064	-0.475859	-0.457614	-0.352991	Homo sapiens SFT2 domain containing 1 (SFT2D1), mRNA [NM_145169]	GO:0015031(protein transport)|GO:0016020(membrane)|GO:0016021(integral to membrane)|GO:0016192(vesicle-mediated transport)
ASPHD2	NM_020437	57168	4.42426e-07	x	x			-1.74233	-1.72886	-1.22768	-1.48188	-1.22768	0.196293	0.30954	-0.0284322	0.57315	0.896715	1.18356	0.958659	0.952752	0.907404	0.881214	-0.744249	-0.472696	-0.648193	-0.424435	0.103938	Homo sapiens aspartate beta-hydroxylase domain containing 2 (ASPHD2), mRNA [NM_020437]	GO:0004597(peptide-aspartate beta-dioxygenase activity)|GO:0016020(membrane)|GO:0016021(integral to membrane)|GO:0016491(oxidoreductase activity)|GO:0016702(oxidoreductase activity, acting on single donors with incorporation of molecular oxygen, incorporation of two atoms of oxygen)|GO:0018193(peptidyl-amino acid modification)|GO:0030176(integral to endoplasmic reticulum membrane)
MMP3	NM_002422	4314	0.19418					0.00623502	-0.0799486	0.18118	-0.00623502	-0.102445	0.524458	0.438764	0.40259	-0.0997485	-0.0982406	0.469376	-0.0763391	-0.093458	-0.0914744	-0.0998024	0.865707	1.25123	0.0859019	-0.0905639	0.494827	Homo sapiens matrix metallopeptidase 3 (stromelysin 1, progelatinase) (MMP3), mRNA [NM_002422]	GO:0001666(response to hypoxia)|GO:0004222(metalloendopeptidase activity)|GO:0005509(calcium ion binding)|GO:0005576(extracellular region)|GO:0005578(proteinaceous extracellular matrix)|GO:0005615(extracellular space)|GO:0005634(nucleus)|GO:0006508(proteolysis)|GO:0007565(female pregnancy)|GO:0008152(metabolic process)|GO:0008233(peptidase activity)|GO:0008270(zinc ion binding)|GO:0030425(dendrit…
CYP1A1	NM_000499	1543	0.0684549					-0.521544	-0.993998	0.0957423	0.540661	-1.53756	-1.54761	-0.696068	-0.873255	-0.308238	-0.470444	-0.189485	-0.466618	1.16594	-0.604183	2.96946	0.361327	0.659019	1.42226	1.12769	3.59702	Homo sapiens cytochrome P450, family 1, subfamily A, polypeptide 1 (CYP1A1), mRNA [NM_000499]	GO:0005783(endoplasmic reticulum)|GO:0005789(endoplasmic reticulum membrane)|GO:0005792(microsome)|GO:0006805(xenobiotic metabolic process)|GO:0009055(electron carrier activity)|GO:0009308(amine metabolic process)|GO:0009404(toxin metabolic process)|GO:0009636(response to toxin)|GO:0016020(membrane)|GO:0016491(oxidoreductase activity)|GO:0017144(drug metabolic process)|GO:0019825(oxygen binding)|…
TAX1BP1	NM_006024	8887	0.0446198					-0.0320174	-0.007312	-0.0286584	0.0152848	0.0523097	0.0253806	0.0166861	-0.0453622	-0.0453622	-0.0909443	0.0120006	0.148924	0.136652	0.197288	-0.0332541	0.007312	0.199912	0.0402632	0.198537	0.154076	Homo sapiens Tax1 (human T-cell leukemia virus type I) binding protein 1 (TAX1BP1), transcript variant 1, mRNA [NM_006024]	GO:0005515(protein binding)|GO:0005622(intracellular)|GO:0005829(cytosol)|GO:0006915(apoptosis)|GO:0006916(anti-apoptosis)|GO:0008270(zinc ion binding)|GO:0019900(kinase binding)|GO:0032088(negative regulation of NF-kappaB transcription factor activity)|GO:0032480(negative regulation of type I interferon production)|GO:0042802(identical protein binding)
COX4I1	NM_001861	1327	0.480239					-0.118897	-0.0339702	0.0257889	0.00357883	-0.15577	0.0861152	-0.132957	0.0814351	0.0103312	-0.219464	-0.0153674	0.11907	0.0933555	0.0814351	-0.260437	-0.0475345	0.318656	0.275644	0.0298321	-0.0663729	Homo sapiens cytochrome c oxidase subunit IV isoform 1 (COX4I1), nuclear gene encoding mitochondrial protein, mRNA [NM_001861]	GO:0004129(cytochrome-c oxidase activity)|GO:0005515(protein binding)|GO:0005634(nucleus)|GO:0005739(mitochondrion)|GO:0005743(mitochondrial inner membrane)|GO:0006091(generation of precursor metabolites and energy)|GO:0007584(response to nutrient)|GO:0016020(membrane)|GO:0022904(respiratory electron transport chain)
CA5B	NM_007220	11238	4.42686e-07	x	x			1.45706	1.6969	1.61374	1.45126	1.59515	-0.0919169	-0.280214	-0.0825637	-0.342597	-1.14376	-1.46842	-0.866521	-1.43225	-0.881926	-1.8704	0.78711	0.460875	0.593143	0.540222	0.296047	Homo sapiens carbonic anhydrase VB, mitochondrial (CA5B), nuclear gene encoding mitochondrial protein, mRNA [NM_007220]	GO:0004089(carbonate dehydratase activity)|GO:0005739(mitochondrion)|GO:0006730(one-carbon metabolic process)|GO:0008270(zinc ion binding)|GO:0016829(lyase activity)|GO:0046872(metal ion binding)
C12orf52	NM_032848	84934	4.42686e-07	x				-0.719694	-0.410606	-0.66478	-0.573365	-0.587804	0.168549	0.232355	-0.0819438	0.431233	0.380889	0.630795	0.42158	0.469168	0.496971	0.616339	-0.321846	-0.311594	-0.266018	-0.141192	-0.30547	Homo sapiens chromosome 12 open reading frame 52 (C12orf52), mRNA [NM_032848]	GO:0000122(negative regulation of transcription from RNA polymerase II promoter)|GO:0005515(protein binding)|GO:0005634(nucleus)|GO:0005737(cytoplasm)|GO:0005813(centrosome)|GO:0005856(cytoskeleton)|GO:0015631(tubulin binding)|GO:0022008(neurogenesis)|GO:0045746(negative regulation of Notch signaling pathway)|GO:0051168(nuclear export)
SEC11A	NM_014300	23478	4.51573e-07	x				-0.391219	-0.229163	-0.229163	-0.126596	-0.195148	0.161103	0.0341892	0.101297	0.143632	0.390025	0.745571	0.674696	0.6869	0.621234	0.639727	-0.478082	-0.107323	-0.276162	-0.196463	-0.121265	Homo sapiens SEC11 homolog A (S. cerevisiae) (SEC11A), mRNA [NM_014300]	GO:0005515(protein binding)|GO:0005783(endoplasmic reticulum)|GO:0005789(endoplasmic reticulum membrane)|GO:0005792(microsome)|GO:0006112(energy reserve metabolic process)|GO:0006465(signal peptide processing)|GO:0008233(peptidase activity)|GO:0008236(serine-type peptidase activity)|GO:0016020(membrane)|GO:0016021(integral to membrane)|GO:0050796(regulation of insulin secretion)
PDLIM7	NM_005451	9260	4.51573e-07	x				-1.93356	-1.48102	-1.30126	-1.4462	-1.32682	0.402939	0.140668	0.502114	0.00377654	0.408561	0.209677	1.02877	0.465059	0.97613	1.35479	-1.65144	-1.33998	-1.2522	-1.12027	-1.14862	Homo sapiens PDZ and LIM domain 7 (enigma) (PDLIM7), transcript variant 1, mRNA [NM_005451]	GO:0001503(ossification)|GO:0001725(stress fiber)|GO:0001726(ruffle)|GO:0005515(protein binding)|GO:0005737(cytoplasm)|GO:0005925(focal adhesion)|GO:0006898(receptor-mediated endocytosis)|GO:0007275(multicellular organismal development)|GO:0008270(zinc ion binding)|GO:0015629(actin cytoskeleton)|GO:0030036(actin cytoskeleton organization)|GO:0030054(cell junction)|GO:0030154(cell differentiation)…
CKAP2	NM_018204	26586	4.51573e-07	x				-0.231883	-0.268298	-0.376176	-0.289289	-0.208349	0.208349	0.702695	0.567085	0.459799	0.722839	1.17044	1.11159	0.812623	0.870301	0.672433	-0.464626	-0.328813	-0.460769	-0.237641	-0.208349	Homo sapiens cytoskeleton associated protein 2 (CKAP2), transcript variant 1, mRNA [NM_018204]	GO:0000922(spindle pole)|GO:0005737(cytoplasm)|GO:0005874(microtubule)|GO:0006915(apoptosis)|GO:0007049(cell cycle)|GO:0015630(microtubule cytoskeleton)
FAM190B	NM_018999	54462	4.51573e-07	x				0.418378	0.47697	0.487028	0.417199	0.365731	-0.392398	-0.225081	-0.178279	-0.072315	-0.318112	-0.294775	-0.460449	-0.323578	-0.461424	-0.402147	0.387115	0.167878	0.187966	0.072315	0.0869382	Homo sapiens family with sequence similarity 190, member B (FAM190B), mRNA [NM_018999]
PSMB1	NM_002793	5689	0.0424456					-0.24086	-0.0488026	-0.291313	0.0883413	-0.0984453	-0.0637254	-0.0169852	-0.111583	0.00902594	0.235551	0.275518	0.251535	0.138513	0.104463	0.640559	-0.0169852	0.490598	0.295925	-0.0348325	0.313358	Homo sapiens proteasome (prosome, macropain) subunit, beta type, 1 (PSMB1), mRNA [NM_002793]	GO:0000075(cell cycle checkpoint)|GO:0000082(G1/S transition of mitotic cell cycle)|GO:0000084(S phase of mitotic cell cycle)|GO:0000216(M/G1 transition of mitotic cell cycle)|GO:0000278(mitotic cell cycle)|GO:0000502(proteasome complex)|GO:0004298(threonine-type endopeptidase activity)|GO:0005515(protein binding)|GO:0005634(nucleus)|GO:0005730(nucleolus)|GO:0005737(cytoplasm)|GO:0005839(proteaso…
UGT2B4	NM_021139	7363	0.719324					0.00224953	-0.000409344	-0.0128998	0.00826502	0.0148633	-0.00307313	-0.0423138	-0.0046635	0.319296	-0.00646118	0.0293244	0.00897706	-0.0130547	-0.0105271	0.0144582	-0.000306989	-0.00230422	-0.000665264	-0.0248226	0.00633056	Homo sapiens UDP glucuronosyltransferase 2 family, polypeptide B4 (UGT2B4), mRNA [NM_021139]	GO:0001972(retinoic acid binding)|GO:0005783(endoplasmic reticulum)|GO:0005789(endoplasmic reticulum membrane)|GO:0005792(microsome)|GO:0006711(estrogen catabolic process)|GO:0006805(xenobiotic metabolic process)|GO:0008152(metabolic process)|GO:0015020(glucuronosyltransferase activity)|GO:0016020(membrane)|GO:0016021(integral to membrane)
LCN2	NM_005564	3934	0.217335					0.00428319	0.0854217	0.044022	0.015896	0.0237788	-0.0185405	-0.0643088	-0.0327426	-0.0312192	-0.0449882	-0.0548975	-0.06412	-0.0421494	-0.00298299	0.087293	-0.030435	0.592139	0.268802	-0.0490932	0.0691591	Homo sapiens lipocalin 2 (LCN2), mRNA [NM_005564]	GO:0002020(protease binding)|GO:0005215(transporter activity)|GO:0005488(binding)|GO:0005506(iron ion binding)|GO:0005576(extracellular region)|GO:0005615(extracellular space)|GO:0005829(cytosol)|GO:0006811(ion transport)|GO:0006979(response to oxidative stress)|GO:0009615(response to virus)|GO:0009617(response to bacterium)|GO:0009635(response to herbicide)|GO:0010628(positive regulation of gene…
PSMB6	NM_002798	5694	0.0144396					-0.453371	-0.0716644	-0.225749	-0.245304	-0.0585895	-0.163449	-0.0132492	-0.0250028	0.0702977	0.319253	0.3564	0.211221	0.201163	0.179957	0.952629	-0.416381	0.0132492	-0.0485276	-0.187097	0.0234003	Homo sapiens proteasome (prosome, macropain) subunit, beta type, 6 (PSMB6), mRNA [NM_002798]	GO:0000075(cell cycle checkpoint)|GO:0000082(G1/S transition of mitotic cell cycle)|GO:0000084(S phase of mitotic cell cycle)|GO:0000216(M/G1 transition of mitotic cell cycle)|GO:0000278(mitotic cell cycle)|GO:0004175(endopeptidase activity)|GO:0004298(threonine-type endopeptidase activity)|GO:0005634(nucleus)|GO:0005737(cytoplasm)|GO:0005839(proteasome core complex)|GO:0006511(ubiquitin-dependen…
COPA	NM_001098398	1314	0.0714271					0.10398	-0.0807563	0.0692759	-0.200222	-0.0549695	0.18099	0.187531	0.183016	0.0321126	-0.152355	-0.0886714	-0.153147	-0.0116552	-0.00914125	-0.625571	0.376103	-0.00483982	0.116299	0.298434	0.173438	Homo sapiens coatomer protein complex, subunit alpha (COPA), transcript variant 1, mRNA [NM_001098398]	GO:0000139(Golgi membrane)|GO:0005179(hormone activity)|GO:0005198(structural molecule activity)|GO:0005576(extracellular region)|GO:0005615(extracellular space)|GO:0005625(soluble fraction)|GO:0005737(cytoplasm)|GO:0005792(microsome)|GO:0005794(Golgi apparatus)|GO:0005829(cytosol)|GO:0006886(intracellular protein transport)|GO:0006890(retrograde vesicle-mediated transport, Golgi to ER)|GO:001602…
ERCC1	NM_202001	2067	4.51573e-07	x				-0.680996	-0.534661	-0.246091	-0.592702	-0.637953	0.150871	0.301132	0.123335	0.374401	0.566248	0.643101	0.692269	0.671044	0.562216	0.710181	-0.524901	-0.191514	-0.439097	-0.475663	-0.227897	Homo sapiens excision repair cross-complementing rodent repair deficiency, complementation group 1 (includes overlapping antisense sequence) (ERCC1), transcript variant 1, mRNA [NM_202001]	GO:0000014(single-stranded DNA specific endodeoxyribonuclease activity)|GO:0000109(nucleotide-excision repair complex)|GO:0000718(nucleotide-excision repair, DNA damage removal)|GO:0000784(nuclear chromosome, telomeric region)|GO:0003684(damaged DNA binding)|GO:0003697(single-stranded DNA binding)|GO:0004519(endonuclease activity)|GO:0005515(protein binding)|GO:0005634(nucleus)|GO:0005654(nucleop…
DDX5	NM_004396	1655	0.770765					0.406622	-0.332542	-0.103116	0.118467	0.218	0.135084	0.304926	0.354037	0.144213	-0.305579	-0.230442	0.0533864	0.107435	0.327679	-0.546665	0.213673	-0.218604	-0.315369	0.221787	-0.0709284	Homo sapiens DEAD (Asp-Glu-Ala-Asp) box polypeptide 5 (DDX5), mRNA [NM_004396]	GO:0000166(nucleotide binding)|GO:0000398(nuclear mRNA splicing, via spliceosome)|GO:0003712(transcription cofactor activity)|GO:0003723(RNA binding)|GO:0003724(RNA helicase activity)|GO:0005515(protein binding)|GO:0005524(ATP binding)|GO:0005634(nucleus)|GO:0005730(nucleolus)|GO:0008026(ATP-dependent helicase activity)|GO:0008380(RNA splicing)|GO:0016049(cell growth)|GO:0016787(hydrolase activit…
CCRK	NM_001039803	23552	4.52254e-07	x				0.825048	0.37689	0.771689	0.720184	0.510235	-0.149108	-0.468952	-0.0800743	-0.273553	-0.762291	-1.43836	-1.00506	-1.11776	-0.548018	-1.12887	1.44213	0.949998	0.99839	1.27931	0.95803	Homo sapiens cyclin-dependent kinase 20 (CDK20), transcript variant 3, mRNA [NM_001039803]	GO:0000166(nucleotide binding)|GO:0004693(cyclin-dependent protein kinase activity)|GO:0005524(ATP binding)|GO:0005634(nucleus)|GO:0005730(nucleolus)|GO:0005737(cytoplasm)|GO:0005739(mitochondrion)|GO:0005929(cilium)|GO:0006468(protein phosphorylation)|GO:0007275(multicellular organismal development)|GO:0051301(cell division)
CTLA4	NM_005214	1493	4.52254e-07	x	x	x		0.0374363	-0.66591	-0.358675	-0.0374363	0.0978474	2.04572	2.08305	1.94743	0.646904	1.81003	2.56583	3.07855	2.99904	2.68464	3.6553	-2.13414	-0.55214	-1.01114	-1.0885	-1.14482	Homo sapiens cytotoxic T-lymphocyte-associated protein 4 (CTLA4), transcript variant 1, mRNA [NM_005214]	GO:0005794(Golgi apparatus)|GO:0005886(plasma membrane)|GO:0005887(integral to plasma membrane)|GO:0006955(immune response)|GO:0006974(response to DNA damage stimulus)|GO:0009897(external side of plasma membrane)|GO:0030889(negative regulation of B cell proliferation)|GO:0031295(T cell costimulation)|GO:0043065(positive regulation of apoptosis)|GO:0045334(clathrin-coated endocytic vesicle)|GO:004…
DENND1B	NM_144977	163486	4.78139e-07	x				0.162691	-0.00905477	0.0564884	0.0229736	0.111803	-0.121941	0.0796794	-0.146569	-0.182864	0.367367	0.362748	0.783736	0.698457	0.58954	0.648917	-0.816142	-0.744355	-1.19633	-1.19156	-1.00238	Homo sapiens DENN/MADD domain containing 1B (DENND1B), transcript variant 2, mRNA [NM_144977]	GO:0005085(guanyl-nucleotide exchange factor activity)|GO:0005737(cytoplasm)|GO:0005829(cytosol)|GO:0030136(clathrin-coated vesicle)|GO:0031410(cytoplasmic vesicle)
TCEA1	NM_006756	6917	0.0373131					-0.118103	0.0362124	-0.0693555	-0.0437793	-0.121456	-0.105622	-0.15053	-0.155978	-0.0836337	-0.219422	0.156261	0.251068	0.263487	0.0848093	1.12442	0.0556413	0.180928	0.143412	-0.0131601	-0.175777	Homo sapiens transcription elongation factor A (SII), 1 (TCEA1), transcript variant 1, mRNA [NM_006756]	GO:0003677(DNA binding)|GO:0003746(translation elongation factor activity)|GO:0005634(nucleus)|GO:0005654(nucleoplasm)|GO:0006281(DNA repair)|GO:0006283(transcription-coupled nucleotide-excision repair)|GO:0006289(nucleotide-excision repair)|GO:0006357(regulation of transcription from RNA polymerase II promoter)|GO:0006366(transcription from RNA polymerase II promoter)|GO:0006368(transcription el…
SCAMP1	NM_004866	9522	4.80625e-07	x				0.397934	0.56221	0.4962	0.525811	0.509124	-0.314467	-0.0733316	-0.150749	-0.138767	-0.339594	-0.397719	-0.295685	-0.194976	-0.328294	-0.510813	0.159327	0.306532	0.389055	0.267748	0.120666	Homo sapiens secretory carrier membrane protein 1 (SCAMP1), mRNA [NM_004866]	GO:0005515(protein binding)|GO:0005768(endosome)|GO:0005794(Golgi apparatus)|GO:0005802(trans-Golgi network)|GO:0006892(post-Golgi vesicle-mediated transport)|GO:0015031(protein transport)|GO:0016020(membrane)|GO:0016021(integral to membrane)|GO:0055038(recycling endosome membrane)
APOE	NM_000041	348	4.9293e-07	x	x	x	x	-1.11708	-1.45729	-1.73276	-1.32582	-1.08812	6.08094	8.49533	7.30069	7.87986	6.76393	0.832432	6.00638	2.75601	4.68097	3.63968	-0.947706	-1.30209	-0.916218	-1.00979	-1.33036	Homo sapiens apolipoprotein E (APOE), mRNA [NM_000041]	GO:0000302(response to reactive oxygen species)|GO:0001540(beta-amyloid binding)|GO:0001937(negative regulation of endothelial cell proliferation)|GO:0002021(response to dietary excess)|GO:0005319(lipid transporter activity)|GO:0005515(protein binding)|GO:0005543(phospholipid binding)|GO:0005576(extracellular region)|GO:0005615(extracellular space)|GO:0005737(cytoplasm)|GO:0005769(early endosome)…
ATP5C1	NM_005174	509	0.233526					-0.238722	-0.152825	-0.29244	0.24973	-0.0652622	-0.0586289	0.072599	-0.0640413	-0.0356717	0.329166	0.474257	0.193546	0.388787	0.0343766	0.0131836	-0.493454	0.180153	0.174939	-0.381153	0.000949618	Homo sapiens ATP synthase, H+ transporting, mitochondrial F1 complex, gamma polypeptide 1 (ATP5C1), nuclear gene encoding mitochondrial protein, transcript variant 2, mRNA [NM_005174]	GO:0000275(mitochondrial proton-transporting ATP synthase complex, catalytic core F(1))|GO:0005739(mitochondrion)|GO:0005743(mitochondrial inner membrane)|GO:0005753(mitochondrial proton-transporting ATP synthase complex)|GO:0005759(mitochondrial matrix)|GO:0006119(oxidative phosphorylation)|GO:0006200(ATP catabolic process)|GO:0006754(ATP biosynthetic process)|GO:0006811(ion transport)|GO:001599…
ITFG2	NM_018463	55846	4.94814e-07	x				0.521255	0.543104	0.824637	0.452933	0.486576	-0.409976	-0.497469	-0.401321	-0.466433	-0.6552	-0.700228	-0.43745	-0.540629	-0.146699	-0.507912	0.220291	0.307822	0.313903	0.355511	0.167094	Homo sapiens integrin alpha FG-GAP repeat containing 2 (ITFG2), mRNA [NM_018463]
TPM3	NM_001043352	7170	4.94814e-07	x				-0.149895	0.00970665	-0.179014	-0.192165	0.0898682	0.158837	0.253479	0.145264	0.137837	0.312841	0.34327	0.309661	0.126886	0.404901	0.331728	-0.549707	-0.498429	-0.549707	-0.468231	-0.41706	Homo sapiens tropomyosin 3 (TPM3), transcript variant 3, mRNA [NM_001043352]	GO:0001725(stress fiber)|GO:0003674(molecular_function)|GO:0003779(actin binding)|GO:0005515(protein binding)|GO:0005737(cytoplasm)|GO:0005829(cytosol)|GO:0005856(cytoskeleton)|GO:0005862(muscle thin filament tropomyosin)|GO:0006928(cellular component movement)|GO:0006936(muscle contraction)|GO:0006937(regulation of muscle contraction)|GO:0015629(actin cytoskeleton)|GO:0030049(muscle filament sli…
DSTN	NM_001011546	11034	0.0298475					0.277192	0.531419	0.353747	0.539572	0.642094	-0.360795	0.0994864	-0.223603	0.00631494	-0.0189384	-0.0449531	0.037893	-0.0106127	-0.0628798	0.840774	-0.179659	0.0914472	0.0248393	-0.0449531	0.16353	Homo sapiens destrin (actin depolymerizing factor) (DSTN), transcript variant 2, mRNA [NM_001011546]	GO:0000910(cytokinesis)|GO:0003779(actin binding)|GO:0005622(intracellular)|GO:0005737(cytoplasm)|GO:0006928(cellular component movement)|GO:0008154(actin polymerization or depolymerization)|GO:0015629(actin cytoskeleton)|GO:0030836(positive regulation of actin filament depolymerization)|GO:0030864(cortical actin cytoskeleton)|GO:0051014(actin filament severing)
ARID3A	NM_005224	1820	4.94814e-07	x				-0.0315581	-0.0281285	-0.179192	-0.0609844	0.00741561	0.176497	0.386652	0.494237	0.201455	0.420833	1.1122	0.561397	0.948121	0.385252	0.625287	-0.922858	-1.17167	-0.789319	-1.07457	-0.763641	Homo sapiens AT rich interactive domain 3A (BRIGHT-like) (ARID3A), mRNA [NM_005224]	GO:0003677(DNA binding)|GO:0003700(sequence-specific DNA binding transcription factor activity)|GO:0005622(intracellular)|GO:0005634(nucleus)|GO:0005737(cytoplasm)|GO:0006351(transcription, DNA-dependent)|GO:0006355(regulation of transcription, DNA-dependent)|GO:0042803(protein homodimerization activity)
C10orf54	NM_022153	64115	4.98004e-07	x				1.21253	1.39864	1.03563	1.05781	1.27928	0.247759	0.18616	0.0173995	0.0288262	-0.182193	-0.803297	-0.592313	-0.999119	-0.300692	-1.15848	0.171406	-0.186003	-0.135095	-0.140406	-0.202093	Homo sapiens chromosome 10 open reading frame 54 (C10orf54), mRNA [NM_022153]	GO:0004872(receptor activity)|GO:0016020(membrane)|GO:0016021(integral to membrane)
A_19_P00316187			5.07192e-07	x	x			-0.730018	-0.484986	-0.679423	-0.796861	-0.752761	-0.142068	0.337062	0.462334	0.107314	0.794295	1.63223	1.37592	1.55464	1.05807	1.99276	-1.16477	-0.650539	-0.57224	-1.07616	-0.636011	lincRNA:chr3:183165478-183170303 forward strand
MAP3K4	NM_005922	4216	0.0193886					0.019852	0.0247629	0.0228376	0.0738417	0.517425	0.117718	-0.0568169	-0.205364	0.0884771	-0.154073	0.554797	0.5092	0.618121	0.460153	0.234476	0.0752323	0.281112	-0.117176	0.374949	0.513409	Homo sapiens mitogen-activated protein kinase kinase kinase 4 (MAP3K4), transcript variant 1, mRNA [NM_005922]	GO:0000166(nucleotide binding)|GO:0000186(activation of MAPKK activity)|GO:0004672(protein kinase activity)|GO:0004674(protein serine/threonine kinase activity)|GO:0004709(MAP kinase kinase kinase activity)|GO:0005515(protein binding)|GO:0005524(ATP binding)|GO:0005737(cytoplasm)|GO:0006950(response to stress)|GO:0007243(intracellular protein kinase cascade)|GO:0007254(JNK cascade)|GO:0043507(pos…
KIAA0114	NR_024031	57291	5.08351e-07	x				1.06108	0.969081	0.888562	1.19543	1.32024	-0.116956	-0.708148	-0.298979	-0.387842	-0.293521	-0.505842	-0.302822	-0.224763	-0.211105	0.0422743	0.14864	0.296199	0.306487	0.127675	0.287109	Homo sapiens KIAA0114 (KIAA0114), non-coding RNA [NR_024031]
HRASLS2	NM_017878	54979	5.13134e-07	x	x	x		-0.720127	0.0650268	-0.0425454	0.0783969	-0.413027	-0.414127	-0.489063	-1.13989	-0.0706861	-0.191289	0.553948	-0.0200273	0.31364	0.0200273	-1.36824	-3.35226	-3.6259	-4.15017	-3.86641	-4.15155	Homo sapiens HRAS-like suppressor 2 (HRASLS2), mRNA [NM_017878]
ANP32B	NM_006401	10541	0.5455					-0.0781996	-0.0169897	0.115044	-0.112602	-0.194797	0.468102	-0.0255109	0.381118	-0.143435	-0.191975	0.0026545	-0.142262	-0.0982363	0.106607	-0.0026545	0.180321	-0.0302867	0.166949	0.115044	0.0129832	Homo sapiens acidic (leucine-rich) nuclear phosphoprotein 32 family, member B (ANP32B), mRNA [NM_006401]	GO:0005634(nucleus)|GO:0005737(cytoplasm)
GSTO1	NM_004832	9446	0.337932					-0.772064	-0.244375	-0.431455	0.377837	-0.238815	-0.0962046	0.311126	-0.00215867	0.494619	0.750316	-0.186315	0.509967	-0.0401842	0.115747	0.473133	-0.607342	0.65183	0.533681	-0.263176	0.264371	Homo sapiens glutathione S-transferase omega 1 (GSTO1), transcript variant 1, mRNA [NM_004832]	GO:0004364(glutathione transferase activity)|GO:0005737(cytoplasm)|GO:0005829(cytosol)|GO:0006805(xenobiotic metabolic process)|GO:0008150(biological_process)|GO:0008152(metabolic process)|GO:0016656(monodehydroascorbate reductase (NADH) activity)|GO:0016740(transferase activity)|GO:0019853(L-ascorbic acid biosynthetic process)
ADAMTS1	NM_006988	9510	0.565603					-0.293735	-0.269882	0.702804	0.498546	-0.304901	0.527448	-0.282355	0.102631	-0.308946	-0.200603	-0.361806	0.018087	-0.325293	0.0968329	-0.258249	-0.315544	-0.0738711	0.813304	0.612892	0.139687	Homo sapiens ADAM metallopeptidase with thrombospondin type 1 motif, 1 (ADAMTS1), mRNA [NM_006988]	GO:0001542(ovulation from ovarian follicle)|GO:0001822(kidney development)|GO:0004222(metalloendopeptidase activity)|GO:0005576(extracellular region)|GO:0005604(basement membrane)|GO:0006508(proteolysis)|GO:0007229(integrin-mediated signaling pathway)|GO:0008201(heparin binding)|GO:0008233(peptidase activity)|GO:0008237(metallopeptidase activity)|GO:0008270(zinc ion binding)|GO:0008285(negative r…
CMTM3	NM_144601	123920	5.13134e-07	x				-0.211478	-0.00907427	-0.117159	-0.190813	-0.0363743	0.238945	0.33147	0.34185	0.267517	0.235402	0.70839	0.469037	0.52897	0.624746	0.564987	-0.216475	-0.256881	-0.364724	0.00907427	-0.2045	Homo sapiens CKLF-like MARVEL transmembrane domain containing 3 (CMTM3), transcript variant 1, mRNA [NM_144601]	GO:0005125(cytokine activity)|GO:0005615(extracellular space)|GO:0006935(chemotaxis)|GO:0016020(membrane)|GO:0016021(integral to membrane)
BUD31	NM_003910	8896	0.0445811					-0.446615	-0.20849	-0.25988	0.111578	-0.239192	0.00608195	-0.10877	-0.00608195	-0.0347424	0.492388	0.308669	0.558914	0.410047	0.294951	1.43347	-0.366137	0.426404	0.417912	-0.406406	0.121365	Homo sapiens BUD31 homolog (S. cerevisiae) (BUD31), mRNA [NM_003910]	GO:0003700(sequence-specific DNA binding transcription factor activity)|GO:0005634(nucleus)|GO:0006351(transcription, DNA-dependent)|GO:0006357(regulation of transcription from RNA polymerase II promoter)
CDC25B	NM_021873	994	5.17978e-07	x				0.853118	0.567313	0.378874	0.492292	0.837221	-0.762152	-0.624567	-0.717142	-0.642819	-0.911345	-0.812595	-1.43752	-1.65101	-1.4208	-1.8272	1.27895	0.611979	0.497747	1.05712	0.528555	Homo sapiens cell division cycle 25 homolog B (S. pombe) (CDC25B), transcript variant 1, mRNA [NM_021873]	GO:0000086(G2/M transition of mitotic cell cycle)|GO:0000278(mitotic cell cycle)|GO:0001556(oocyte maturation)|GO:0004721(phosphoprotein phosphatase activity)|GO:0004725(protein tyrosine phosphatase activity)|GO:0005515(protein binding)|GO:0005622(intracellular)|GO:0005654(nucleoplasm)|GO:0005737(cytoplasm)|GO:0005815(microtubule organizing center)|GO:0005829(cytosol)|GO:0005856(cytoskeleton)|GO:…
CTGF	NM_001901	1490	0.0422					0.00800063	0.020739	0.0239662	9.78397e-05	0.00366433	-0.0188095	-0.0442596	-0.00706171	-0.000440342	-0.0238736	-0.00225207	0.00800063	-0.0131211	-0.00190913	-0.00274211	-0.00602972	0.0120814	0.0143112	-0.0149982	0.0247359	Homo sapiens connective tissue growth factor (CTGF), mRNA [NM_001901]	GO:0001502(cartilage condensation)|GO:0001503(ossification)|GO:0001525(angiogenesis)|GO:0001558(regulation of cell growth)|GO:0001934(positive regulation of protein phosphorylation)|GO:0001968(fibronectin binding)|GO:0005178(integrin binding)|GO:0005520(insulin-like growth factor binding)|GO:0005576(extracellular region)|GO:0005578(proteinaceous extracellular matrix)|GO:0005615(extracellular spac…
SIPA1L1	NM_015556	26037	5.38519e-07	x				-0.445536	-0.284504	-0.373648	-0.456246	-0.308391	0.0458672	0.0225304	-0.0224887	-0.266057	0.248732	0.659806	0.459422	0.429447	0.549394	0.532473	-0.299662	-0.290415	-0.355519	-0.407674	-0.35042	Homo sapiens signal-induced proliferation-associated 1 like 1 (SIPA1L1), mRNA [NM_015556]	GO:0003674(molecular_function)|GO:0005096(GTPase activator activity)|GO:0005575(cellular_component)|GO:0005622(intracellular)|GO:0005737(cytoplasm)|GO:0005856(cytoskeleton)|GO:0005886(plasma membrane)|GO:0008150(biological_process)|GO:0014069(postsynaptic density)|GO:0019717(synaptosome)|GO:0030054(cell junction)|GO:0031532(actin cytoskeleton reorganization)|GO:0032861(activation of Rap GTPase ac…
NME7	NM_013330	29922	5.38519e-07	x				-0.600645	-0.620692	-0.435518	-0.611191	-0.355414	-0.107212	0.016719	0.1214	-0.0143238	0.585852	1.23094	1.01014	1.20514	0.809585	1.17939	-0.934831	-0.37477	-0.477298	-0.714266	-0.435257	Homo sapiens non-metastatic cells 7, protein expressed in (nucleoside-diphosphate kinase) (NME7), transcript variant 1, mRNA [NM_013330]	GO:0000166(nucleotide binding)|GO:0004550(nucleoside diphosphate kinase activity)|GO:0005524(ATP binding)|GO:0006183(GTP biosynthetic process)|GO:0006228(UTP biosynthetic process)|GO:0006241(CTP biosynthetic process)|GO:0009117(nucleotide metabolic process)|GO:0016301(kinase activity)|GO:0016740(transferase activity)|GO:0046872(metal ion binding)
KHDRBS1	NM_006559	10657	0.119986					0.045221	0.141716	0.138935	-0.054382	-0.218002	0.00616042	-0.0472801	0.0734753	-0.268187	-0.439152	0.0437155	-0.134615	0.0797004	-0.0472801	-0.437344	0.391411	0.0764822	0.231635	0.37611	-0.0496854	Homo sapiens KH domain containing, RNA binding, signal transduction associated 1 (KHDRBS1), mRNA [NM_006559]	GO:0000086(G2/M transition of mitotic cell cycle)|GO:0003677(DNA binding)|GO:0003723(RNA binding)|GO:0005070(SH3/SH2 adaptor activity)|GO:0005515(protein binding)|GO:0005634(nucleus)|GO:0006397(mRNA processing)|GO:0007049(cell cycle)|GO:0007050(cell cycle arrest)|GO:0007165(signal transduction)|GO:0007166(cell surface receptor linked signaling pathway)|GO:0008283(cell proliferation)|GO:0016020(me…
HKDC1	NM_025130	80201	5.39973e-07	x	x	x	x	3.75911	4.36495	4.37788	4.62358	3.8075	-1.67539	-0.0256008	0.0256008	-0.0736919	-1.87984	-0.41223	-3.28498	-1.62429	-1.3795	-2.49126	3.12053	3.23295	3.09496	3.49536	2.40475	Homo sapiens hexokinase domain containing 1 (HKDC1), mRNA [NM_025130]	GO:0000166(nucleotide binding)|GO:0004396(hexokinase activity)|GO:0005524(ATP binding)|GO:0005634(nucleus)|GO:0005730(nucleolus)|GO:0005739(mitochondrion)|GO:0005975(carbohydrate metabolic process)|GO:0006096(glycolysis)|GO:0016301(kinase activity)|GO:0016740(transferase activity)
CD79B	NM_001039933	974	5.53582e-07	x				-0.402671	-0.136225	0.0865887	-0.0937458	0.337607	0.564268	0.342314	0.335891	0.548105	0.995409	1.36876	1.5447	1.44177	1.36149	1.62474	-0.723672	-0.374993	-0.36925	-0.923291	-0.433084	Homo sapiens CD79b molecule, immunoglobulin-associated beta (CD79B), transcript variant 3, mRNA [NM_001039933]	GO:0004888(transmembrane receptor activity)|GO:0005634(nucleus)|GO:0005730(nucleolus)|GO:0005737(cytoplasm)|GO:0005794(Golgi apparatus)|GO:0005886(plasma membrane)|GO:0005887(integral to plasma membrane)|GO:0006955(immune response)|GO:0007165(signal transduction)|GO:0007166(cell surface receptor linked signaling pathway)
AQP3	NM_004925	360	0.0254866					0.722752	1.11777	1.22985	1.03007	1.32271	0.287348	0.299226	0.245214	0.194763	-0.137343	0.467432	-0.305865	0.0607408	-0.416644	-2.91687	0.623076	0.774653	0.808224	0.678541	0.453981	Homo sapiens aquaporin 3 (Gill blood group) (AQP3), mRNA [NM_004925]	GO:0002684(positive regulation of immune system process)|GO:0005215(transporter activity)|GO:0005737(cytoplasm)|GO:0005886(plasma membrane)|GO:0005911(cell-cell junction)|GO:0006810(transport)|GO:0006833(water transport)|GO:0007588(excretion)|GO:0015250(water channel activity)|GO:0015254(glycerol channel activity)|GO:0015793(glycerol transport)|GO:0015840(urea transport)|GO:0016021(integral to me…
PTDSS1	NM_014754	9791	0.0458497					-0.261037	-0.0399319	-0.0168532	-0.167169	-0.143098	0.517857	-0.0307183	0.168238	0.0168532	-0.2091	0.615842	0.227657	0.398088	0.431574	-0.0288178	0.0379173	-0.0211221	0.020329	0.192049	0.09468	Homo sapiens phosphatidylserine synthase 1 (PTDSS1), mRNA [NM_014754]	GO:0006659(phosphatidylserine biosynthetic process)|GO:0008654(phospholipid biosynthetic process)|GO:0016020(membrane)|GO:0016021(integral to membrane)|GO:0016740(transferase activity)
EMP3	NM_001425	2014	5.53582e-07	x				0.482451	0.987492	0.90614	0.712824	0.962051	-0.551123	-0.266179	-0.295442	-0.257172	-0.460532	-0.328961	-0.935404	-0.555864	-0.890484	-0.639201	0.330183	0.374871	0.363004	0.262736	0.213522	Homo sapiens epithelial membrane protein 3 (EMP3), mRNA [NM_001425]	GO:0008285(negative regulation of cell proliferation)|GO:0016020(membrane)|GO:0016021(integral to membrane)|GO:0016049(cell growth)
PHF23	NM_024297	79142	5.66853e-07	x				-1.49478	-1.63882	-1.14534	-1.13909	-1.47115	-0.0904058	-0.0192825	-0.0856704	0.29655	0.164161	0.374648	0.330766	0.111803	0.457478	-0.137576	-0.00293484	0.278315	-0.0999702	0.30012	0.214079	Homo sapiens PHD finger protein 23 (PHF23), mRNA [NM_024297]	GO:0008270(zinc ion binding)|GO:0046872(metal ion binding)
CALM2	NM_001743	805	0.162151					-0.0894789	-0.259621	-0.0760664	0.147375	0.00102096	-0.162033	0.128864	0.0365582	0.0334948	-0.0777133	-0.144671	-0.00102096	-0.182607	-0.00964136	0.0889149	0.0196311	0.309434	0.268816	0.0388845	0.108033	Homo sapiens calmodulin 2 (phosphorylase kinase, delta) (CALM2), mRNA [NM_001743]
M6PRBP1	NM_005817	10226	5.73343e-07	x				-0.355515	-0.0865462	-0.126916	-0.252559	-0.0903046	0.365374	0.656681	0.521345	0.607254	0.787805	0.97521	0.859827	1.14912	0.768333	0.554283	-0.421386	-0.358511	-0.358511	-0.32084	-0.148333	Homo sapiens perilipin 3 (PLIN3), transcript variant 1, mRNA [NM_005817]	GO:0005515(protein binding)|GO:0005737(cytoplasm)|GO:0005768(endosome)|GO:0005794(Golgi apparatus)|GO:0005811(lipid particle)|GO:0010008(endosome membrane)|GO:0016020(membrane)|GO:0016192(vesicle-mediated transport)|GO:0043231(intracellular membrane-bounded organelle)
MAP3K6	NM_004672	9064	0.0157646					-0.0831357	-0.0508439	-0.66121	0.385503	0.721527	0.490769	0.306764	0.240612	0.482676	0.624428	0.379299	0.284475	0.0177123	0.153291	1.00723	-0.271764	-0.553546	-1.36832	-0.291024	-0.432193	Homo sapiens mitogen-activated protein kinase kinase kinase 6 (MAP3K6), mRNA [NM_004672]	GO:0000166(nucleotide binding)|GO:0000287(magnesium ion binding)|GO:0004674(protein serine/threonine kinase activity)|GO:0004709(MAP kinase kinase kinase activity)|GO:0005524(ATP binding)|GO:0006468(protein phosphorylation)|GO:0007165(signal transduction)|GO:0007257(activation of JUN kinase activity)
RRM2B	NM_015713	50484	5.75144e-07	x				-1.03933	-0.97721	-0.776281	-0.784535	-1.19652	-0.260191	-0.0419529	0.00172538	0.102128	0.184297	0.00969246	-0.00172538	0.166222	0.106658	0.0886719	0.00448018	0.258342	0.221421	0.3097	0.0992501	Homo sapiens ribonucleotide reductase M2 B (TP53 inducible) (RRM2B), transcript variant 1, mRNA [NM_015713]	GO:0001822(kidney development)|GO:0003014(renal system process)|GO:0004748(ribonucleoside-diphosphate reductase activity)|GO:0005634(nucleus)|GO:0005654(nucleoplasm)|GO:0005730(nucleolus)|GO:0005737(cytoplasm)|GO:0006260(DNA replication)|GO:0006264(mitochondrial DNA replication)|GO:0006281(DNA repair)|GO:0006917(induction of apoptosis)|GO:0006979(response to oxidative stress)|GO:0009186(deoxyribo…
PCCA	NM_000282	5095	0.0210423					-0.340152	-0.542852	-0.229274	-0.32643	-0.589007	-0.205554	-0.163841	-0.226734	0.134043	-0.327741	0.554877	0.252085	0.412168	0.149965	-0.486447	-0.261426	-0.303836	-0.234622	-0.446705	-0.550523	Homo sapiens propionyl CoA carboxylase, alpha polypeptide (PCCA), nuclear gene encoding mitochondrial protein, transcript variant 1, mRNA [NM_000282]	GO:0000166(nucleotide binding)|GO:0004075(biotin carboxylase activity)|GO:0004658(propionyl-CoA carboxylase activity)|GO:0005524(ATP binding)|GO:0005739(mitochondrion)|GO:0005759(mitochondrial matrix)|GO:0006635(fatty acid beta-oxidation)|GO:0009374(biotin binding)|GO:0016874(ligase activity)|GO:0019899(enzyme binding)|GO:0044255(cellular lipid metabolic process)|GO:0046872(metal ion binding)
FBXL18	NM_024963	80028	5.75144e-07	x				-0.606593	-0.411193	-0.647509	-0.783609	-0.681	0.275028	0.029467	0.119067	0.203314	0.235852	0.867877	0.751425	0.689762	0.711784	0.706017	-0.206202	-0.341974	-0.774142	-0.060993	-0.248168	Homo sapiens F-box and leucine-rich repeat protein 18 (FBXL18), mRNA [NM_024963]
CTLA4	NM_005214	1493	5.75144e-07	x	x	x	x	0.0283636	-0.956371	-0.851706	-0.0283636	0.298201	2.02732	2.03529	2.0547	0.73751	1.88401	2.69163	3.11749	2.81138	2.78931	4.08006	-2.20152	-0.946763	-1.35623	-1.29744	-1.174	Homo sapiens cytotoxic T-lymphocyte-associated protein 4 (CTLA4), transcript variant 1, mRNA [NM_005214]	GO:0005794(Golgi apparatus)|GO:0005886(plasma membrane)|GO:0005887(integral to plasma membrane)|GO:0006955(immune response)|GO:0006974(response to DNA damage stimulus)|GO:0009897(external side of plasma membrane)|GO:0030889(negative regulation of B cell proliferation)|GO:0031295(T cell costimulation)|GO:0043065(positive regulation of apoptosis)|GO:0045334(clathrin-coated endocytic vesicle)|GO:004…
LOC644936	NM_001145442	641455	5.83633e-07	x				-0.473464	-0.270182	-0.228289	-0.364274	-0.361849	0.404449	0.596365	0.351924	0.459932	0.348899	1.03641	0.684235	0.816198	0.774729	0.26977	-0.711876	-0.746762	-0.73493	-0.393585	-0.78923	Homo sapiens POTE ankyrin domain family, member M (POTEM), mRNA [NM_001145442]
GRK6	NM_001004105	2870	5.94046e-07	x				0.992293	1.05748	0.829044	0.84602	1.1939	-0.012583	0.314194	-0.0320858	0.117686	0.178359	-0.147388	-0.261308	-0.480878	-0.195458	-0.411198	0.35935	0.115974	0.00687238	-0.00687238	0.141224	Homo sapiens G protein-coupled receptor kinase 6 (GRK6), transcript variant 3, mRNA [NM_001004105]	GO:0000166(nucleotide binding)|GO:0004703(G-protein coupled receptor kinase activity)|GO:0004871(signal transducer activity)|GO:0005524(ATP binding)|GO:0006468(protein phosphorylation)|GO:0008277(regulation of G-protein coupled receptor protein signaling pathway)|GO:0016020(membrane)
BAT1	NM_004640	7919	0.012912					0.205364	0.128517	0.15104	0.087558	0.051819	-0.0983816	-0.111919	-0.147369	-0.179327	0.0122125	0.107505	-0.0890956	0.100516	0.0148023	-0.129199	0.201512	0.0158076	-0.00923846	0.17783	0.0221027	Homo sapiens DEAD (Asp-Glu-Ala-Asp) box polypeptide 39B (DDX39B), transcript variant 1, mRNA [NM_004640]	GO:0000166(nucleotide binding)|GO:0000245(spliceosome assembly)|GO:0000346(transcription export complex)|GO:0000398(nuclear mRNA splicing, via spliceosome)|GO:0003723(RNA binding)|GO:0004004(ATP-dependent RNA helicase activity)|GO:0004386(helicase activity)|GO:0005515(protein binding)|GO:0005524(ATP binding)|GO:0005634(nucleus)|GO:0005681(spliceosomal complex)|GO:0005687(U4 snRNP)|GO:0005688(U6 s…
ERH	NM_004450	2079	0.0796089					-0.138711	0.0231154	-0.0552649	0.06651	-0.102032	-0.0466985	-0.063988	-0.097591	0.153174	0.293134	0.376121	0.34468	0.253776	0.0822461	0.746538	-0.197192	0.319748	0.253776	-0.170274	0.247278	Homo sapiens enhancer of rudimentary homolog (Drosophila) (ERH), mRNA [NM_004450]	GO:0005515(protein binding)|GO:0006139(nucleobase, nucleoside, nucleotide and nucleic acid metabolic process)|GO:0006213(pyrimidine nucleoside metabolic process)|GO:0007049(cell cycle)|GO:0030496(midbody)
KCTD21	NM_001029859	283219	5.97112e-07	x				-1.52337	-1.08379	-0.851373	-1.33404	-0.93158	1.05293	0.476056	1.23565	0.817737	0.895195	1.33678	0.945647	1.21218	1.48168	0.806389	-0.815378	-0.73816	-0.971589	-0.435226	-0.0400602	Homo sapiens potassium channel tetramerisation domain containing 21 (KCTD21), mRNA [NM_001029859]	GO:0005249(voltage-gated potassium channel activity)|GO:0006813(potassium ion transport)|GO:0008076(voltage-gated potassium channel complex)|GO:0016020(membrane)
ITGA6	NM_000210	3655	6.04592e-07	x	x	x		2.31838	1.99671	2.02988	1.58749	1.45962	0.0280127	0.0475806	-0.099083	-0.0280127	-0.944773	-2.06239	-2.03593	-2.10304	-1.40079	-1.17182	1.07051	0.352964	0.498498	0.34295	-0.110823	Homo sapiens integrin, alpha 6 (ITGA6), transcript variant 2, mRNA [NM_000210]	GO:0004872(receptor activity)|GO:0005515(protein binding)|GO:0005886(plasma membrane)|GO:0007044(cell-substrate junction assembly)|GO:0007155(cell adhesion)|GO:0007229(integrin-mediated signaling pathway)|GO:0007596(blood coagulation)|GO:0008305(integrin complex)|GO:0016021(integral to membrane)|GO:0031581(hemidesmosome assembly)|GO:0034329(cell junction assembly)|GO:0042327(positive regulation o…
CXCL5	NM_002994	6374	0.55397					0.202448	0.00646845	0.161674	-0.112876	0.00510888	0.104147	0.178967	0.173291	0.179668	0.0003285	-0.0898155	-0.0813411	0.125327	0.0794103	-0.248864	-0.0952726	-0.24771	0.0970268	0.342048	0.134567	Homo sapiens chemokine (C-X-C motif) ligand 5 (CXCL5), mRNA [NM_002994]	GO:0005576(extracellular region)|GO:0005615(extracellular space)|GO:0006935(chemotaxis)|GO:0006955(immune response)|GO:0007165(signal transduction)|GO:0007267(cell-cell signaling)|GO:0008009(chemokine activity)|GO:0008284(positive regulation of cell proliferation)
GSK3A	NM_019884	2931	0.0416171					-0.0197798	0.194257	0.233818	-0.0314039	0.260302	-0.00709938	-0.0787947	-0.126866	-0.040413	-0.050352	0.0486094	-0.0186427	0.0655149	0.0941468	0.0142999	0.016196	-0.185756	-0.206688	-0.0186427	0.0237625	Homo sapiens glycogen synthase kinase 3 alpha (GSK3A), mRNA [NM_019884]	GO:0000166(nucleotide binding)|GO:0004674(protein serine/threonine kinase activity)|GO:0005515(protein binding)|GO:0005524(ATP binding)|GO:0005829(cytosol)|GO:0006468(protein phosphorylation)|GO:0008286(insulin receptor signaling pathway)|GO:0010800(positive regulation of peptidyl-threonine phosphorylation)|GO:0010905(negative regulation of UDP-glucose catabolic process)|GO:0016477(cell migration…
CLCN6	NM_001286	1185	6.08039e-07	x				-0.205443	-0.615187	-0.455672	-0.38662	-0.319367	-0.401744	-0.230125	0.0459004	0.316813	-0.0886562	0.00594987	-0.352567	0.00854413	-0.213261	-0.434138	1.6594	1.09337	1.35888	1.56721	1.21494	Homo sapiens chloride channel 6 (CLCN6), transcript variant ClC-6a, mRNA [NM_001286]	GO:0000166(nucleotide binding)|GO:0005216(ion channel activity)|GO:0005247(voltage-gated chloride channel activity)|GO:0005524(ATP binding)|GO:0005768(endosome)|GO:0006811(ion transport)|GO:0006821(chloride transport)|GO:0006884(cell volume homeostasis)|GO:0007165(signal transduction)|GO:0010008(endosome membrane)|GO:0015297(antiporter activity)|GO:0016020(membrane)|GO:0016021(integral to membran…
RAB33A	NM_004794	9363	6.20035e-07	x	x			-1.91079	-1.71203	-1.47782	-1.28698	-2.1145	0.205428	0.305087	0.32149	0.731629	0.71711	0.646335	0.728682	0.493507	0.563718	1.41731	-1.16369	-0.556642	-0.568117	-1.08697	-0.735099	Homo sapiens RAB33A, member RAS oncogene family (RAB33A), mRNA [NM_004794]	GO:0000166(nucleotide binding)|GO:0003924(GTPase activity)|GO:0005515(protein binding)|GO:0005525(GTP binding)|GO:0005886(plasma membrane)|GO:0006184(GTP catabolic process)|GO:0007264(small GTPase mediated signal transduction)|GO:0015031(protein transport)
BMF	NM_001003940	90427	6.20035e-07	x	x			-2.79731	-2.13052	-2.94141	-2.1213	-2.06253	-0.029898	0.339569	-0.333576	-0.226165	0.168971	0.546493	0.781622	1.01095	1.32903	0.401524	0.375317	0.497045	-0.187108	0.654271	1.18982	Homo sapiens Bcl2 modifying factor (BMF), transcript variant 1, mRNA [NM_001003940]	GO:0001669(acrosomal vesicle)|GO:0005515(protein binding)|GO:0005737(cytoplasm)|GO:0005741(mitochondrial outer membrane)|GO:0005829(cytosol)|GO:0005886(plasma membrane)|GO:0006915(apoptosis)|GO:0008629(induction of apoptosis by intracellular signals)|GO:0008633(activation of pro-apoptotic gene products)|GO:0016459(myosin complex)|GO:0032464(positive regulation of protein homooligomerization)|GO:0…
A_19_P00331688			6.20035e-07	x				0.0170709	0.556047	0.287429	0.337667	-0.0386534	-0.3998	-0.838693	-0.446865	-0.276116	-1.13396	-0.880895	-0.831394	-0.847044	-0.915564	-1.1385	0.826004	1.16057	0.900882	0.973713	0.987871	lincRNA:chr7:22893925-22910450 forward strand
TNF	NM_000594	7124	0.0329883					-2.59961	-0.905575	-0.877191	-0.286941	-0.155959	-0.159781	0.415559	-0.64819	1.50055	2.51417	0.882369	1.77926	0.51455	2.26984	3.02102	-1.02865	0.608116	0.0149581	0.613952	1.67996	Homo sapiens tumor necrosis factor (TNF), mRNA [NM_000594]	GO:0000060(protein import into nucleus, translocation)|GO:0000122(negative regulation of transcription from RNA polymerase II promoter)|GO:0000185(activation of MAPKKK activity)|GO:0000187(activation of MAPK activity)|GO:0001666(response to hypoxia)|GO:0001775(cell activation)|GO:0001819(positive regulation of cytokine production)|GO:0001891(phagocytic cup)|GO:0001934(positive regulation of prote…
BCAT2	NM_001190	587	0.123454					-0.0969817	0.0140763	0.230152	-0.001916	0.129589	-0.0558736	-0.310891	0.0811239	-0.12343	-0.232338	0.341919	-0.137607	0.34968	-0.0410512	0.432597	-0.25891	-0.171675	0.0771153	-0.154581	0.102702	Homo sapiens branched chain amino-acid transaminase 2, mitochondrial (BCAT2), nuclear gene encoding mitochondrial protein, transcript variant a, mRNA [NM_001190]	GO:0004084(branched-chain-amino-acid transaminase activity)|GO:0005634(nucleus)|GO:0005737(cytoplasm)|GO:0005739(mitochondrion)|GO:0005759(mitochondrial matrix)|GO:0006550(isoleucine catabolic process)|GO:0006573(valine metabolic process)|GO:0007595(lactation)|GO:0009082(branched chain family amino acid biosynthetic process)|GO:0009083(branched chain family amino acid catabolic process)|GO:000909…
ENST00000437871	NM_001193336	730005	6.24304e-07	x	x	x	x	-0.200587	1.1954	-0.207323	-0.205544	-0.216511	0.460902	-0.183343	-0.218197	-0.220097	0.262581	4.33074	4.8845	4.67867	4.3836	3.62542	-0.209208	-0.199129	-0.178307	0.483386	1.63606	Homo sapiens SEC14-like 6 (S. cerevisiae) (SEC14L6), mRNA [NM_001193336]
LIMD1	NM_014240	8994	6.26012e-07	x				-0.468431	-0.553778	-0.627725	-0.62062	-0.393714	0.119278	0.554198	0.353666	0.360164	0.391746	0.438199	0.482234	0.402662	0.30921	0.569839	-0.442054	-0.500703	-0.601921	-0.119278	-0.401635	Homo sapiens LIM domains containing 1 (LIMD1), mRNA [NM_014240]	GO:0000932(cytoplasmic mRNA processing body)|GO:0005515(protein binding)|GO:0005634(nucleus)|GO:0005737(cytoplasm)|GO:0006355(regulation of transcription, DNA-dependent)|GO:0007165(signal transduction)|GO:0007275(multicellular organismal development)|GO:0008270(zinc ion binding)|GO:0016442(RNA-induced silencing complex)|GO:0033962(cytoplasmic mRNA processing body assembly)|GO:0035195(gene silenci…
TMBIM6	NM_003217	7009	0.10438					-0.14499	-0.0929064	-0.156626	-0.239566	0.0123242	0.039347	0.17477	0.155101	0.369918	0.27119	-0.00906178	0.207856	0.0611908	0.508396	1.31564	0.00534977	-0.0262733	-0.174526	0.0688433	0.169644	Homo sapiens transmembrane BAX inhibitor motif containing 6 (TMBIM6), transcript variant 1, mRNA [NM_003217]	GO:0005626(insoluble fraction)|GO:0005634(nucleus)|GO:0005783(endoplasmic reticulum)|GO:0005887(integral to plasma membrane)|GO:0007283(spermatogenesis)|GO:0016020(membrane)|GO:0030324(lung development)|GO:0043066(negative regulation of apoptosis)
SERPINE1	NM_000602	5054	0.317654					-0.550086	0.458901	0.475461	1.25416	0.307381	-0.474168	-0.732734	-0.0224156	-0.10154	-0.313088	-0.128564	0.170896	-0.186311	0.23677	0.0143742	-0.0150523	1.29631	0.296868	-0.84359	-0.0143742	Homo sapiens serpin peptidase inhibitor, clade E (nexin, plasminogen activator inhibitor type 1), member 1 (SERPINE1), transcript variant 1, mRNA [NM_000602]	GO:0000302(response to reactive oxygen species)|GO:0001300(chronological cell aging)|GO:0001525(angiogenesis)|GO:0002020(protease binding)|GO:0002576(platelet degranulation)|GO:0004867(serine-type endopeptidase inhibitor activity)|GO:0005102(receptor binding)|GO:0005515(protein binding)|GO:0005576(extracellular region)|GO:0005615(extracellular space)|GO:0005625(soluble fraction)|GO:0005886(plasma…
AKR1B10	NM_020299	57016	0.694667					-0.0176777	-0.0209869	-0.0246728	1.41063	0.000155485	-0.0197254	1.31355	-0.02462	-0.0254638	0.675718	0.0220138	0.00465704	-0.0284209	-0.0308016	-0.0100899	-0.0159997	0.542928	-0.0207766	0.75239	-0.0133818	Homo sapiens aldo-keto reductase family 1, member B10 (aldose reductase) (AKR1B10), mRNA [NM_020299]	GO:0004033(aldo-keto reductase (NADP) activity)|GO:0005515(protein binding)|GO:0005575(cellular_component)|GO:0005737(cytoplasm)|GO:0006081(cellular aldehyde metabolic process)|GO:0007586(digestion)|GO:0008202(steroid metabolic process)|GO:0016491(oxidoreductase activity)
SLIT2	NM_004787	9353	0.560862					0.505819	-0.0114292	-0.0131486	0.508025	0.00269226	0.106204	0.0633722	-0.0114846	-0.010321	-0.00971181	0.02821	0.489224	-0.0125938	-0.0100994	5.49954e-05	-0.00755412	0.919626	0.720083	-0.0222793	-0.00993329	Homo sapiens slit homolog 2 (Drosophila) (SLIT2), mRNA [NM_004787]	GO:0001657(ureteric bud development)|GO:0001933(negative regulation of protein phosphorylation)|GO:0002042(cell migration involved in sprouting angiogenesis)|GO:0002689(negative regulation of leukocyte chemotaxis)|GO:0005095(GTPase inhibitor activity)|GO:0005509(calcium ion binding)|GO:0005515(protein binding)|GO:0005576(extracellular region)|GO:0005615(extracellular space)|GO:0005737(cytoplasm)|…
ATXN8		724066	6.44228e-07	x				0.119545	-0.135006	-0.0210757	-0.135383	-0.112761	-0.103272	0.0534728	-0.0912747	-0.245905	0.643522	1.44872	1.57354	1.81129	1.46141	1.22186	-0.16868	-0.410208	-0.331925	-0.196409	-0.55431	Homo sapiens ataxin 8 (ATXN8) mRNA, partial cds. [DQ641254]	GO:0005634(nucleus)|GO:0008219(cell death)
DAZAP2	NM_014764	9802	0.0833149					0.136193	0.15456	0.00184203	0.0694229	0.0328481	-0.118617	0.150243	-0.0817486	0.0868016	-0.222261	-0.088975	-0.135855	-0.163224	0.0589088	-0.871303	0.367582	0.124987	0.0375138	0.337276	0.100729	Homo sapiens DAZ associated protein 2 (DAZAP2), transcript variant 1, mRNA [NM_014764]	GO:0005515(protein binding)|GO:0050699(WW domain binding)
CCND3	NM_001760	896	6.64489e-07	x				1.30638	1.54164	1.11456	1.3416	1.06478	0.00131202	-0.18604	-0.0937405	-0.130529	-0.308157	-0.69561	-0.411699	-0.835167	-0.244115	-0.131705	0.087096	0.0203706	0.0796314	-0.0175088	-0.404898	Homo sapiens cyclin D3 (CCND3), transcript variant 2, mRNA [NM_001760]	GO:0000307(cyclin-dependent protein kinase holoenzyme complex)|GO:0001934(positive regulation of protein phosphorylation)|GO:0005515(protein binding)|GO:0005634(nucleus)|GO:0005737(cytoplasm)|GO:0007165(signal transduction)|GO:0016020(membrane)|GO:0019901(protein kinase binding)|GO:0042098(T cell proliferation)|GO:0045737(positive regulation of cyclin-dependent protein kinase activity)|GO:0051301…
YES1	NM_005433	7525	0.110617					-0.918489	-0.316382	-0.379171	-0.51485	-1.5538	0.26174	-0.376668	0.0152271	-0.0422897	-0.57842	-0.139305	-0.122246	0.0524566	0.207313	-0.19907	-0.0387512	-0.129789	-0.276486	0.125363	-0.960675	Homo sapiens v-yes-1 Yamaguchi sarcoma viral oncogene homolog 1 (YES1), mRNA [NM_005433]	GO:0000166(nucleotide binding)|GO:0004713(protein tyrosine kinase activity)|GO:0004715(non-membrane spanning protein tyrosine kinase activity)|GO:0005515(protein binding)|GO:0005524(ATP binding)|GO:0005737(cytoplasm)|GO:0005829(cytosol)|GO:0005886(plasma membrane)|GO:0006464(protein modification process)|GO:0006468(protein phosphorylation)|GO:0007596(blood coagulation)|GO:0015758(glucose transpor…
FKBP4	NM_002014	2288	0.0156806					-0.246495	-0.0821175	-0.0485067	-0.3446	-0.040551	-0.459798	-0.175315	-0.341541	0.157915	-0.242478	-0.412804	-0.294367	-0.47207	-0.113618	0.287549	0.00778286	0.251953	0.479547	0.392003	0.653718	Homo sapiens FK506 binding protein 4, 59kDa (FKBP4), mRNA [NM_002014]	GO:0000413(protein peptidyl-prolyl isomerization)|GO:0003755(peptidyl-prolyl cis-trans isomerase activity)|GO:0005515(protein binding)|GO:0005524(ATP binding)|GO:0005525(GTP binding)|GO:0005528(FK506 binding)|GO:0005622(intracellular)|GO:0005634(nucleus)|GO:0005730(nucleolus)|GO:0005737(cytoplasm)|GO:0005829(cytosol)|GO:0005856(cytoskeleton)|GO:0005874(microtubule)|GO:0006457(protein folding)|GO:…
UBA1	NM_003334	7317	0.955656					-0.018955	0.125197	0.347198	-0.283641	0.00713619	0.00564716	-0.00366455	0.258248	-0.0612996	-0.0296673	0.1554	0.0843318	0.264782	0.0287297	-0.324532	0.000241859	-0.270813	0.128371	0.0508643	-0.0152968	Homo sapiens ubiquitin-like modifier activating enzyme 1 (UBA1), transcript variant 1, mRNA [NM_003334]	GO:0000166(nucleotide binding)|GO:0005515(protein binding)|GO:0005524(ATP binding)|GO:0006464(protein modification process)|GO:0008219(cell death)|GO:0008641(small protein activating enzyme activity)|GO:0016874(ligase activity)
TADA3L	NM_006354	10474	6.75249e-07	x				-0.343631	-0.00795814	-0.173385	-0.316077	-0.0682375	0.0226766	0.410277	0.2027	0.28882	0.544265	0.867565	0.780764	0.856623	0.778611	0.815554	-0.232847	-0.395141	-0.392817	-0.149247	-0.247579	Homo sapiens transcriptional adaptor 3 (TADA3), transcript variant 1, mRNA [NM_006354]	GO:0003700(sequence-specific DNA binding transcription factor activity)|GO:0003713(transcription coactivator activity)|GO:0004402(histone acetyltransferase activity)|GO:0005515(protein binding)|GO:0005622(intracellular)|GO:0005634(nucleus)|GO:0005671(Ada2/Gcn5/Ada3 transcription activator complex)|GO:0006351(transcription, DNA-dependent)|GO:0006357(regulation of transcription from RNA polymerase …
CCRL2	NM_003965	9034	6.75611e-07	x	x	x		-2.71471	-2.82371	-2.17647	-2.28005	-2.11581	0.388458	1.66212	1.1052	1.22139	2.67795	1.07843	1.23591	0.652446	1.13743	1.64383	-3.33651	-1.97694	-2.56091	-2.21025	-1.65918	Homo sapiens chemokine (C-C motif) receptor-like 2 (CCRL2), transcript variant 1, mRNA [NM_003965]	GO:0004872(receptor activity)|GO:0004930(G-protein coupled receptor activity)|GO:0004950(chemokine receptor activity)|GO:0005886(plasma membrane)|GO:0005887(integral to plasma membrane)|GO:0006935(chemotaxis)|GO:0006954(inflammatory response)|GO:0007186(G-protein coupled receptor protein signaling pathway)|GO:0042379(chemokine receptor binding)|GO:0048020(CCR chemokine receptor binding)
NOS2	NM_000625	4843	0.817874					-0.490575	2.23302	0.00230578	2.2146	-0.883079	0.600473	1.74982	-0.205212	1.89475	-1.11042	-0.401372	1.17556	-0.947857	1.40494	-1.15568	0.689228	1.86251	-0.0230607	2.43327	-0.439377	Homo sapiens nitric oxide synthase 2, inducible (NOS2), mRNA [NM_000625]	GO:0001666(response to hypoxia)|GO:0001912(positive regulation of leukocyte mediated cytotoxicity)|GO:0002227(innate immune response in mucosa)|GO:0004517(nitric-oxide synthase activity)|GO:0005515(protein binding)|GO:0005516(calmodulin binding)|GO:0005622(intracellular)|GO:0005634(nucleus)|GO:0005737(cytoplasm)|GO:0005829(cytosol)|GO:0006527(arginine catabolic process)|GO:0006801(superoxide meta…
PDP1	NM_001161779	54704	6.80025e-07	x				0.809767	0.895001	0.644515	0.774548	0.905544	-0.267395	-0.0539258	-0.185026	-0.140408	-0.488967	-0.297417	-0.616334	-0.498225	-0.471424	-1.11289	0.788053	0.692365	0.586907	0.925799	0.738884	Homo sapiens pyruvate dehyrogenase phosphatase catalytic subunit 1 (PDP1), nuclear gene encoding mitochondrial protein, transcript variant 2, mRNA [NM_001161779]	GO:0000287(magnesium ion binding)|GO:0004724(magnesium-dependent protein serine/threonine phosphatase activity)|GO:0004741([pyruvate dehydrogenase (lipoamide)] phosphatase activity)|GO:0005739(mitochondrion)|GO:0005759(mitochondrial matrix)|GO:0006090(pyruvate metabolic process)|GO:0006470(protein dephosphorylation)|GO:0008287(protein serine/threonine phosphatase complex)|GO:0010510(regulation of…
RPL18	NM_000979	6141	0.974582					0.0306478	0.0161948	0.104107	-0.00357433	-0.0339034	0.0761004	-0.0819801	0.0969246	0.0110458	-0.0881819	0.00357433	-0.0211877	0.0306478	0.172692	-0.216761	0.0564824	-0.0701962	-0.0152481	0.0824726	-0.0446698	Homo sapiens ribosomal protein L18 (RPL18), mRNA [NM_000979]	GO:0003723(RNA binding)|GO:0003735(structural constituent of ribosome)|GO:0005622(intracellular)|GO:0005737(cytoplasm)|GO:0005829(cytosol)|GO:0005840(ribosome)|GO:0006412(translation)|GO:0006414(translational elongation)|GO:0006415(translational termination)|GO:0010467(gene expression)|GO:0016032(viral reproduction)|GO:0019058(viral infectious cycle)|GO:0019083(viral transcription)|GO:0022625(cyt…
CETN2	NM_004344	1069	0.0146727					-0.0254149	0.349616	-0.000906753	0.162907	0.0447241	-0.347136	-0.212277	-0.325572	-0.177308	-0.21734	-0.0102111	-0.0153136	0.0918092	-0.0322536	0.364008	-0.205812	0.138175	0.163272	-0.0641842	-0.0534102	Homo sapiens centrin, EF-hand protein, 2 (CETN2), mRNA [NM_004344]	GO:0000086(G2/M transition of mitotic cell cycle)|GO:0000278(mitotic cell cycle)|GO:0003676(nucleic acid binding)|GO:0005509(calcium ion binding)|GO:0005515(protein binding)|GO:0005524(ATP binding)|GO:0005622(intracellular)|GO:0005634(nucleus)|GO:0005737(cytoplasm)|GO:0005813(centrosome)|GO:0005814(centriole)|GO:0005829(cytosol)|GO:0005856(cytoskeleton)|GO:0005932(microtubule basal body)|GO:00062…
ITGA8	NM_003638	8516	0.713078					-0.00337003	0.000427449	-0.00122938	0.00655717	-0.00583572	-0.00433437	-0.0233775	-0.00835937	-0.0063723	0.4038	-0.0014433	0.0154653	-0.00803696	-0.0135278	-0.000427449	0.00804569	0.212735	-0.00203175	-0.017146	0.010806	Homo sapiens integrin, alpha 8 (ITGA8), mRNA [NM_003638]	GO:0001656(metanephros development)|GO:0004872(receptor activity)|GO:0005886(plasma membrane)|GO:0007160(cell-matrix adhesion)|GO:0007229(integrin-mediated signaling pathway)|GO:0007275(multicellular organismal development)|GO:0007399(nervous system development)|GO:0007613(memory)|GO:0008305(integrin complex)|GO:0016021(integral to membrane)|GO:0016337(cell-cell adhesion)|GO:0030030(cell projecti…
ACTB	NM_001101	60	6.86641e-07	x				-0.345112	-0.181824	-0.197869	-0.526073	-0.191328	0.0636909	0.307676	0.245756	0.235634	0.355692	0.504541	0.355692	0.367702	0.235634	0.400662	-0.600488	-0.858124	-0.761203	-0.436461	-0.637973	Homo sapiens actin, beta (ACTB), mRNA [NM_001101]	GO:0000166(nucleotide binding)|GO:0005200(structural constituent of cytoskeleton)|GO:0005515(protein binding)|GO:0005524(ATP binding)|GO:0005737(cytoplasm)|GO:0005829(cytosol)|GO:0005856(cytoskeleton)|GO:0006457(protein folding)|GO:0006928(cellular component movement)|GO:0007411(axon guidance)|GO:0007596(blood coagulation)|GO:0019894(kinesin binding)|GO:0019901(protein kinase binding)|GO:0030424(…
TBX21	NM_013351	30009	0.0164973					-2.40182	-1.26009	-2.81993	-1.53929	-0.729287	-1.28748	-0.0809612	-1.7051	0.279756	0.912391	0.263528	0.570232	-0.487659	0.459056	0.46748	-2.83566	-1.46917	-3.30258	-1.35268	-0.53641	Homo sapiens T-box 21 (TBX21), mRNA [NM_013351]	GO:0003677(DNA binding)|GO:0003700(sequence-specific DNA binding transcription factor activity)|GO:0005634(nucleus)|GO:0006351(transcription, DNA-dependent)|GO:0006355(regulation of transcription, DNA-dependent)|GO:0007275(multicellular organismal development)|GO:0009615(response to virus)|GO:0043025(neuronal cell body)|GO:0044212(transcription regulatory region DNA binding)|GO:0045893(positive r…
TNIP3	NM_024873	79931	6.91591e-07	x	x	x		-2.37479	-2.81377	-1.89675	-2.93891	-3.62663	0.929506	-0.0525321	1.14553	-0.329275	-0.318684	1.10347	1.18541	0.886154	1.46654	0.113754	-3.59724	-2.9061	-3.07788	-3.92566	-3.00306	Homo sapiens TNFAIP3 interacting protein 3 (TNIP3), transcript variant 1, mRNA [NM_024873]
C3orf34	NM_032898	84984	7.0299e-07	x				-1.67425	-1.29534	-0.92732	-1.20367	-1.54514	-0.197841	-0.42263	0.132707	0.00727963	-0.190185	0.498086	0.290562	0.526999	0.362246	0.67825	-0.129637	0.144384	0.0284042	0.355471	0.130317	Homo sapiens centrosomal protein 19kDa (CEP19), mRNA [NM_032898]
BRE	NM_199194	9577	7.0299e-07	x				-0.501458	-0.177925	-0.224653	-0.541415	-0.405185	0.190147	0.282627	-0.00801769	0.256726	0.488592	0.855285	0.765605	0.754224	0.569607	0.433498	-0.518134	-0.60314	-0.776269	-0.691664	-0.457641	Homo sapiens brain and reproductive organ-expressed (TNFRSF1A modulator) (BRE), transcript variant 2, mRNA [NM_199194]	GO:0000152(nuclear ubiquitin ligase complex)|GO:0000268(peroxisome targeting sequence binding)|GO:0005164(tumor necrosis factor receptor binding)|GO:0005515(protein binding)|GO:0005634(nucleus)|GO:0005737(cytoplasm)|GO:0006302(double-strand break repair)|GO:0006915(apoptosis)|GO:0006974(response to DNA damage stimulus)|GO:0007165(signal transduction)|GO:0010212(response to ionizing radiation)|GO:…
ZNF606	NM_025027	80095	0.0448561					-0.275892	-0.0376754	0.279945	-0.148227	-0.87252	0.0859466	-0.296134	0.183688	0.155146	-0.260492	-0.260761	0.168322	-0.13938	0.38238	0.0616796	0.24001	0.494187	0.528022	0.531786	0.376769	Homo sapiens zinc finger protein 606 (ZNF606), mRNA [NM_025027]	GO:0003677(DNA binding)|GO:0005622(intracellular)|GO:0005634(nucleus)|GO:0006355(regulation of transcription, DNA-dependent)|GO:0008270(zinc ion binding)|GO:0046872(metal ion binding)
USP27X	NM_001145073	389856	0.0274711					-0.215792	0.449048	0.438503	0.127269	0.295875	0.00535463	-0.193319	0.00252417	0.179879	-0.296888	-0.186233	-0.15597	-0.182859	0.228257	-1.04642	0.46344	0.811048	0.0744413	0.572476	0.597565	Homo sapiens ubiquitin specific peptidase 27, X-linked (USP27X), mRNA [NM_001145073]	GO:0004221(ubiquitin thiolesterase activity)|GO:0006511(ubiquitin-dependent protein catabolic process)|GO:0008233(peptidase activity)|GO:0008234(cysteine-type peptidase activity)
LOC220115	NR_002793	220115	0.115398					-2.59538e-05	0.011555	0.00448304	2.59538e-05	-0.0177837	0.370883	0.151505	-0.0141622	0.685075	-0.0138477	-0.0238398	-0.00085673	-0.014005	0.000544928	-0.0168906	-0.0067899	0.00386195	0.0217148	-0.00137621	0.0148982	Homo sapiens transmembrane phosphoinositide 3-phosphatase and tensin homolog 2 pseudogene 3 (TPTE2P3), non-coding RNA [NR_002793]
TP53I3	NM_004881	9540	7.0299e-07	x	x	x	x	-3.61524	-2.33675	-3.07518	-2.3908	-2.90574	-0.104715	1.68006	1.00853	1.32311	1.23343	1.40897	1.85741	1.26861	0.974752	2.07327	-3.28191	-2.33448	-3.02879	-2.14696	-1.24648	Homo sapiens tumor protein p53 inducible protein 3 (TP53I3), transcript variant 1, mRNA [NM_004881]	GO:0003960(NADPH:quinone reductase activity)|GO:0005488(binding)|GO:0005575(cellular_component)|GO:0006739(NADP metabolic process)|GO:0008270(zinc ion binding)|GO:0008631(induction of apoptosis by oxidative stress)|GO:0016491(oxidoreductase activity)|GO:0042803(protein homodimerization activity)|GO:0048038(quinone binding)|GO:0070402(NADPH binding)
ACHE	NM_000665	43	0.212244					-0.645479	-0.344565	-0.0365249	0.156316	-0.203276	0.00606312	0.0786718	-0.285092	0.143455	0.130063	0.0157616	0.0178163	-0.00606312	0.138231	0.0882739	-0.174421	0.365204	0.211883	-0.102994	0.246512	Homo sapiens acetylcholinesterase (ACHE), transcript variant E4-E6, mRNA [NM_000665]	GO:0001507(acetylcholine catabolic process in synaptic cleft)|GO:0001540(beta-amyloid binding)|GO:0001919(regulation of receptor recycling)|GO:0002076(osteoblast development)|GO:0003990(acetylcholinesterase activity)|GO:0004091(carboxylesterase activity)|GO:0004104(cholinesterase activity)|GO:0005515(protein binding)|GO:0005518(collagen binding)|GO:0005576(extracellular region)|GO:0005605(basal l…
BCS1L	NM_004328	617	0.103991					0.267909	-0.25253	-0.0886803	0.329018	0.591893	-0.199126	-0.208924	-0.00378102	0.00378102	-0.138715	-0.388889	-0.518359	-0.439136	-0.210036	0.33055	0.287227	-0.0129729	-0.00760451	0.412342	0.380209	Homo sapiens BCS1-like (S. cerevisiae) (BCS1L), transcript variant 1, mRNA [NM_004328]	GO:0000166(nucleotide binding)|GO:0005515(protein binding)|GO:0005524(ATP binding)|GO:0005739(mitochondrion)|GO:0005743(mitochondrial inner membrane)|GO:0005750(mitochondrial respiratory chain complex III)|GO:0007005(mitochondrion organization)|GO:0016020(membrane)|GO:0016021(integral to membrane)|GO:0017111(nucleoside-triphosphatase activity)|GO:0032981(mitochondrial respiratory chain complex I …
G0S2	NM_015714	50486	7.03775e-07	x	x	x	x	-0.856784	-2.97137	-2.80088	-3.12583	-2.34819	1.80652	2.30075	4.71953	2.01833	4.15734	6.43061	5.31868	6.85302	4.38551	8.32644	-5.09361	-4.83389	-4.62231	-4.09566	-1.56976	Homo sapiens G0/G1switch 2 (G0S2), mRNA [NM_015714]	GO:0003674(molecular_function)|GO:0005575(cellular_component)|GO:0007049(cell cycle)
ICAM3	NM_002162	3385	7.03775e-07	x				0.0950704	0.421438	0.342297	0.154353	0.325731	0.30248	-0.072648	0.0872018	0.0520757	-0.0242816	-0.0242816	0.0547065	-0.0963339	0.213603	0.136905	-0.733489	-0.755192	-0.736339	-0.719089	-0.620219	Homo sapiens intercellular adhesion molecule 3 (ICAM3), mRNA [NM_002162]	GO:0005102(receptor binding)|GO:0005178(integrin binding)|GO:0005515(protein binding)|GO:0005886(plasma membrane)|GO:0005887(integral to plasma membrane)|GO:0016337(cell-cell adhesion)|GO:0050776(regulation of immune response)
ERLIN2	NM_001003790	11160	0.0522607					0.240504	-0.475877	-0.313592	-0.162504	-0.930926	-0.0248627	-0.402532	0.0828826	0.149053	0.0637751	0.325197	0.118323	0.523849	0.604503	-0.143811	0.199365	0.449991	0.288008	0.0693169	0.104338	Homo sapiens ER lipid raft associated 2 (ERLIN2), transcript variant 2, mRNA [NM_001003790]	GO:0005515(protein binding)|GO:0005737(cytoplasm)|GO:0005783(endoplasmic reticulum)|GO:0005789(endoplasmic reticulum membrane)|GO:0005886(plasma membrane)|GO:0016021(integral to membrane)|GO:0030433(ER-associated protein catabolic process)
CD276	NM_001024736	80381	7.03775e-07	x	x	x	x	-3.92475	-3.51697	-3.47741	-3.52295	-3.9421	2.58954	4.42152	4.04231	3.94415	4.02299	0.791652	3.12793	1.62588	2.61322	3.66684	-2.92247	-2.82144	-1.77022	-2.94042	0.202474	Homo sapiens CD276 molecule (CD276), transcript variant 1, mRNA [NM_001024736]	GO:0005102(receptor binding)|GO:0005515(protein binding)|GO:0006955(immune response)|GO:0008283(cell proliferation)|GO:0009897(external side of plasma membrane)|GO:0016020(membrane)|GO:0016021(integral to membrane)|GO:0030501(positive regulation of bone mineralization)|GO:0042102(positive regulation of T cell proliferation)|GO:0042110(T cell activation)|GO:0042130(negative regulation of T cell pr…
FSCN3	NM_020369	29999	7.05125e-07	x	x			-0.219564	0.394294	-0.0108872	0.378573	0.694343	-0.279791	0.154579	-0.513211	0.0108872	0.453634	0.990937	0.611974	0.654171	0.643835	0.633237	-2.01563	-2.00551	-2.07518	-1.89734	-1.33226	Homo sapiens fascin homolog 3, actin-bundling protein, testicular (Strongylocentrotus purpuratus) (FSCN3), mRNA [NM_020369]	GO:0005737(cytoplasm)|GO:0005856(cytoskeleton)|GO:0015629(actin cytoskeleton)|GO:0030674(protein binding, bridging)|GO:0051015(actin filament binding)
ATXN7L1			7.11722e-07	x	x			2.44739	2.56181	2.88629	2.14816	2.33324	0.0525082	0.526943	0.244528	-0.0949688	-0.0163356	0.303847	0.0163356	0.120923	-0.152135	-0.763773	0.843071	0.15432	0.112511	0.439196	-0.0858662	ataxin 7-like 1 [Source:HGNC Symbol;Acc:22210] [ENST00000388807]
MRAS	NM_012219	22808	7.175e-07	x	x	x	x	-1.80445	-1.79183	-1.79341	-1.82187	-1.79173	2.86569	4.87155	4.84981	4.02161	5.17901	-0.126219	3.48499	2.16728	2.69863	2.84349	-1.80275	-1.79262	-1.60044	-1.81803	-1.77125	Homo sapiens muscle RAS oncogene homolog (MRAS), transcript variant 1, mRNA [NM_012219]	GO:0000166(nucleotide binding)|GO:0003924(GTPase activity)|GO:0005525(GTP binding)|GO:0005622(intracellular)|GO:0005886(plasma membrane)|GO:0006184(GTP catabolic process)|GO:0007165(signal transduction)|GO:0007265(Ras protein signal transduction)|GO:0007275(multicellular organismal development)|GO:0007517(muscle organ development)|GO:0030036(actin cytoskeleton organization)|GO:0030742(GTP-depende…
RPS19	NM_001022	6223	7.3018e-07	x				-0.149904	-0.156144	-0.115692	-0.180066	-0.0680378	0.0554951	-0.0074295	0.214514	0.0554951	0.214514	0.225011	0.367837	0.299431	0.28939	0.44828	-0.289191	-0.199678	-0.304782	-0.259254	-0.199678	Homo sapiens ribosomal protein S19 (RPS19), mRNA [NM_001022]	GO:0003723(RNA binding)|GO:0003735(structural constituent of ribosome)|GO:0005515(protein binding)|GO:0005622(intracellular)|GO:0005634(nucleus)|GO:0005730(nucleolus)|GO:0005829(cytosol)|GO:0005840(ribosome)|GO:0006364(rRNA processing)|GO:0006412(translation)|GO:0006414(translational elongation)|GO:0006415(translational termination)|GO:0009991(response to extracellular stimulus)|GO:0010467(gene e…
C8orf40	NM_138436	114926	7.3018e-07	x				-0.399343	-0.264037	-0.392038	-0.114513	-0.406369	0.280387	0.169947	0.206025	0.268447	0.24202	0.306759	0.343701	0.432489	0.36939	0.55485	-0.268561	-0.0653904	-0.131216	-0.273805	-0.156041	Homo sapiens chromosome 8 open reading frame 40 (C8orf40), transcript variant 3, mRNA [NM_138436]	GO:0005634(nucleus)|GO:0005730(nucleolus)|GO:0005737(cytoplasm)|GO:0016020(membrane)|GO:0016021(integral to membrane)
ASMT	NM_004043	438	0.023978					-2.27809	-0.176679	-0.474158	-0.316635	-0.00182029	-0.84966	0.461057	-0.303585	0.721145	0.796954	0.029512	1.93329	1.41385	1.93944	1.78498	-2.10962	0.00182029	-1.1507	-0.398993	0.660405	Homo sapiens acetylserotonin O-methyltransferase (ASMT), transcript variant 2, mRNA [NM_004043]	GO:0005829(cytosol)|GO:0006412(translation)|GO:0008171(O-methyltransferase activity)|GO:0008172(S-methyltransferase activity)|GO:0016740(transferase activity)|GO:0017096(acetylserotonin O-methyltransferase activity)|GO:0030187(melatonin biosynthetic process)|GO:0034641(cellular nitrogen compound metabolic process)|GO:0042446(hormone biosynthetic process)
ACAT2	NM_005891	39	7.40331e-07	x				-1.17805	-0.951645	-0.887265	-0.939969	-0.943649	-0.430824	-0.63435	-0.605343	0.122948	0.0631134	0.36678	0.281837	0.0482137	-0.092302	0.603957	1.04404	1.17351	1.06485	0.902012	1.11647	Homo sapiens acetyl-CoA acetyltransferase 2 (ACAT2), mRNA [NM_005891]	GO:0003985(acetyl-CoA C-acetyltransferase activity)|GO:0005515(protein binding)|GO:0005634(nucleus)|GO:0005730(nucleolus)|GO:0005737(cytoplasm)|GO:0005739(mitochondrion)|GO:0006629(lipid metabolic process)|GO:0008415(acyltransferase activity)|GO:0016740(transferase activity)
LOC100128616			0.782841					-0.813437	0.671462	0.986558	0.877814	0.494666	0.201581	-0.437242	0.473023	-0.849074	0.367761	-0.604548	0.168214	1.44572	-0.826379	-0.815529	0.77005	-0.797145	1.65426	-0.842114	-0.328365	603063632F1 NIH_MGC_118 Homo sapiens cDNA clone IMAGE:5213023 5', mRNA sequence [BI911851]
OSBPL6	NM_032523	114880	0.054336					-1.42861	-0.511269	0.917913	0.0928366	0.326656	-0.766293	0.329114	1.50313	-0.153443	1.18757	1.00643	1.40686	1.6141	1.61976	3.88755	-0.298112	0.434768	1.45811	0.522282	1.33596	Homo sapiens oxysterol binding protein-like 6 (OSBPL6), transcript variant 1, mRNA [NM_032523]	GO:0006810(transport)|GO:0006869(lipid transport)|GO:0008289(lipid binding)
BCL11A	NM_018014	53335	0.0431259					-0.518344	0.520267	0.0191069	0.601552	-0.160364	-0.169263	1.4248	0.31907	0.38706	1.03615	-0.69406	0.0387838	-0.99778	-0.859173	-0.222254	-0.179284	0.547352	0.606899	-0.0236388	-0.124853	Homo sapiens B-cell CLL/lymphoma 11A (zinc finger protein) (BCL11A), transcript variant 2, mRNA [NM_018014]	GO:0003676(nucleic acid binding)|GO:0003714(transcription corepressor activity)|GO:0005622(intracellular)|GO:0005634(nucleus)|GO:0005737(cytoplasm)|GO:0006355(regulation of transcription, DNA-dependent)|GO:0008270(zinc ion binding)|GO:0010976(positive regulation of neuron projection development)|GO:0010977(negative regulation of neuron projection development)|GO:0016925(protein sumoylation)|GO:00…
ENST00000307533	NR_015433	93622	7.60551e-07	x				0.48094	0.304339	0.45895	0.367808	0.314837	-0.226231	-0.659165	-0.344553	-0.453285	-0.742345	-0.759443	-0.882352	-0.786423	-0.473143	-0.984757	0.648184	0.373526	0.369488	0.39093	0.226231	Homo sapiens hypothetical LOC93622 (LOC93622), non-coding RNA [NR_015433]
DKFZP586H2123	NM_015430	25891	0.213248					0.000931576	0.00136975	-0.000712771	0.00262877	0.00426931	0.00131499	-0.0203145	-0.005492	-0.00213939	-0.00252372	0.35038	0.609762	-0.00659292	-0.00736406	0.00158879	0.00983325	-0.00263355	-0.00774979	-0.0174266	0.00547119	Homo sapiens peptidase domain containing associated with muscle regeneration 1 (PAMR1), transcript variant 1, mRNA [NM_015430]	GO:0003824(catalytic activity)|GO:0004252(serine-type endopeptidase activity)|GO:0005576(extracellular region)|GO:0006508(proteolysis)
PDZRN3	NM_015009	23024	0.535482					-0.00340883	-0.000429234	0.00431394	-0.000887233	-0.00220479	-0.00174637	0.00151564	-0.000600967	0.000143059	-0.00559012	0.000314703	-0.000143059	-0.00214748	0.00454213	-0.00260602	-0.00559012	0.00739151	0.00105826	0.00499841	0.800895	Homo sapiens PDZ domain containing ring finger 3 (PDZRN3), mRNA [NM_015009]	GO:0004842(ubiquitin-protein ligase activity)|GO:0007528(neuromuscular junction development)|GO:0008270(zinc ion binding)|GO:0016567(protein ubiquitination)|GO:0016874(ligase activity)|GO:0031594(neuromuscular junction)|GO:0046872(metal ion binding)
TTC21B	NM_024753	79809	0.0605223					0.000159475	-0.303415	0.130858	-0.28738	0.0286712	-0.146504	-0.328619	-0.0708858	-0.12167	-0.552635	0.136152	0.0180141	0.0983607	0.0385169	0.422691	-0.0649251	-0.0199901	-0.220405	0.107053	0.0497062	Homo sapiens tetratricopeptide repeat domain 21B (TTC21B), mRNA [NM_024753]	GO:0005488(binding)|GO:0005737(cytoplasm)|GO:0005856(cytoskeleton)|GO:0005929(cilium)|GO:0035085(cilium axoneme)
DLG5	NM_004747	9231	0.0655956					-1.72434	-1.11486	-2.06951	-0.868469	0.637962	-0.737719	-0.581292	-2.27871	-0.536226	0.376293	-0.27102	0.528727	-0.839929	0.0644285	1.95899	-3.25084	-2.62128	-3.25627	-1.4322	-0.363247	Homo sapiens discs, large homolog 5 (Drosophila) (DLG5), mRNA [NM_004747]	GO:0005622(intracellular)|GO:0005737(cytoplasm)|GO:0005886(plasma membrane)|GO:0007165(signal transduction)|GO:0008013(beta-catenin binding)|GO:0008092(cytoskeletal protein binding)|GO:0008285(negative regulation of cell proliferation)|GO:0016337(cell-cell adhesion)|GO:0030054(cell junction)|GO:0030159(receptor signaling complex scaffold activity)|GO:0035556(intracellular signal transduction)|GO:…
CIT	NM_007174	11113	0.0198053					-0.846837	-0.110374	-0.641	-0.755224	-0.580702	0.442002	1.82992	2.47543	-0.814154	1.83943	2.51333	1.17578	0.810846	-0.0363946	1.83177	-0.216728	-0.376062	-0.305251	0.00106665	-0.00106665	Homo sapiens citron (rho-interacting, serine/threonine kinase 21) (CIT), transcript variant 2, mRNA [NM_007174]	GO:0000070(mitotic sister chromatid segregation)|GO:0000166(nucleotide binding)|GO:0000910(cytokinesis)|GO:0001726(ruffle)|GO:0004674(protein serine/threonine kinase activity)|GO:0005083(small GTPase regulator activity)|GO:0005524(ATP binding)|GO:0005737(cytoplasm)|GO:0005773(vacuole)|GO:0006468(protein phosphorylation)|GO:0007049(cell cycle)|GO:0007067(mitosis)|GO:0007091(mitotic metaphase/anaph…
WNT5B	NM_030775	81029	0.0488825					-0.108144	-0.902011	0.873536	-0.728742	-0.924872	-0.362255	-1.1628	-0.794747	-0.47608	0.396517	0.86481	-0.123155	1.03823	0.471997	1.15615	0.512695	-0.241814	0.919483	0.0206561	1.01793	Homo sapiens wingless-type MMTV integration site family, member 5B (WNT5B), transcript variant 2, mRNA [NM_030775]	GO:0001525(angiogenesis)|GO:0002062(chondrocyte differentiation)|GO:0005102(receptor binding)|GO:0005110(frizzled-2 binding)|GO:0005576(extracellular region)|GO:0005578(proteinaceous extracellular matrix)|GO:0005615(extracellular space)|GO:0005886(plasma membrane)|GO:0007223(Wnt receptor signaling pathway, calcium modulating pathway)|GO:0007275(multicellular organismal development)|GO:0009950(dor…
ZFP2	NM_030613	80108	0.372966					0.417566	-0.876534	-0.34219	-1.01893	0.269211	0.711886	-0.329079	0.067762	0.277203	-0.577805	0.0926946	-0.633026	-0.175322	-0.248111	0.0921371	0.764469	-0.140486	0.217382	0.336109	0.262223	Homo sapiens zinc finger protein 2 homolog (mouse) (ZFP2), mRNA [NM_030613]	GO:0003677(DNA binding)|GO:0005622(intracellular)|GO:0005634(nucleus)|GO:0006355(regulation of transcription, DNA-dependent)|GO:0008270(zinc ion binding)|GO:0046872(metal ion binding)
WNT8A	NM_058244	7478	0.424164					0.0423597	0.892346	0.573001	0.0813286	0.0381891	-0.0373732	-0.130566	-0.0234811	-0.0559866	-0.0724271	-0.0579244	-0.0813368	-0.0835843	-0.0479928	0.894538	-0.00654121	0.177812	0.0653124	0.348554	0.0879465	Homo sapiens wingless-type MMTV integration site family, member 8A (WNT8A), mRNA [NM_058244]	GO:0001654(eye development)|GO:0001664(G-protein-coupled receptor binding)|GO:0001710(mesodermal cell fate commitment)|GO:0001756(somitogenesis)|GO:0004871(signal transducer activity)|GO:0005109(frizzled binding)|GO:0005576(extracellular region)|GO:0005578(proteinaceous extracellular matrix)|GO:0005615(extracellular space)|GO:0005886(plasma membrane)|GO:0007223(Wnt receptor signaling pathway, cal…
ERBB4	NM_005235	2066	0.670619					0.307736	-0.00581237	0.356994	0.765594	0.00306441	-0.00307093	-0.0141244	-0.00267972	4.42211	-0.00295915	0.393841	0.229498	-5.57757e-05	0.111223	0.00439957	-0.000892687	0.00267476	-0.0027356	-0.00284737	-0.000446274	Homo sapiens v-erb-a erythroblastic leukemia viral oncogene homolog 4 (avian) (ERBB4), transcript variant JM-a/CVT-1, mRNA [NM_005235]	GO:0000166(nucleotide binding)|GO:0004714(transmembrane receptor protein tyrosine kinase activity)|GO:0004716(receptor signaling protein tyrosine kinase activity)|GO:0004872(receptor activity)|GO:0005515(protein binding)|GO:0005524(ATP binding)|GO:0005634(nucleus)|GO:0005730(nucleolus)|GO:0005737(cytoplasm)|GO:0005886(plasma membrane)|GO:0005901(caveola)|GO:0006355(regulation of transcription, DN…
NMNAT1	NM_022787	64802	7.61689e-07	x				-0.863837	-1.30975	-0.570751	-0.956822	-1.16444	0.338742	0.053043	0.0570933	0.0622326	0.454192	0.786062	0.62763	0.730515	0.630144	1.19508	-0.475561	-0.403501	-0.408657	-0.695704	-0.446248	Homo sapiens nicotinamide nucleotide adenylyltransferase 1 (NMNAT1), mRNA [NM_022787]	GO:0000166(nucleotide binding)|GO:0000309(nicotinamide-nucleotide adenylyltransferase activity)|GO:0004515(nicotinate-nucleotide adenylyltransferase activity)|GO:0005515(protein binding)|GO:0005524(ATP binding)|GO:0005634(nucleus)|GO:0005654(nucleoplasm)|GO:0006766(vitamin metabolic process)|GO:0006767(water-soluble vitamin metabolic process)|GO:0009058(biosynthetic process)|GO:0009435(NAD biosyn…
WHDC1L1	NM_001080435	123720	0.109533					0.191932	-0.162151	0.0144975	0.539223	-1.00895	0.106856	-0.500972	0.248967	-0.300951	-1.47262	-1.09253	-0.96409	-0.786567	-0.544939	-2.26948	0.186815	0.432356	0.486397	-0.137	-0.975163	Homo sapiens WAS protein homolog associated with actin, golgi membranes and microtubules (WHAMM), mRNA [NM_001080435]	GO:0003779(actin binding)|GO:0005737(cytoplasm)|GO:0005793(ER-Golgi intermediate compartment)|GO:0005794(Golgi apparatus)|GO:0016020(membrane)|GO:0030659(cytoplasmic vesicle membrane)|GO:0031410(cytoplasmic vesicle)
CENPK	NM_022145	64105	0.678416					-0.566378	-0.572482	2.09231	-0.0491115	0.294026	-0.653166	-0.337423	1.87719	-0.902039	0.947339	0.902025	0.486712	1.60128	-0.0547	2.46615	-0.74757	-0.146005	2.69791	-0.400019	0.317455	Homo sapiens centromere protein K (CENPK), mRNA [NM_022145]	GO:0000087(M phase of mitotic cell cycle)|GO:0000236(mitotic prometaphase)|GO:0000278(mitotic cell cycle)|GO:0000777(condensed chromosome kinetochore)|GO:0005634(nucleus)|GO:0005654(nucleoplasm)|GO:0005694(chromosome)|GO:0005829(cytosol)|GO:0006334(nucleosome assembly)|GO:0034080(CenH3-containing nucleosome assembly at centromere)
IMPG1	NM_001563	3617	0.117561					-0.00583312	-0.0106235	-0.0119036	-0.000846776	0.0203376	-0.0107301	-0.0230996	0.00343618	0.00327778	0.00243268	0.0169418	0.11011	0.0164709	0.00765382	0.0147432	-0.00859894	-0.00774735	-0.00286046	-0.0051956	0.00475552	Homo sapiens interphotoreceptor matrix proteoglycan 1 (IMPG1), mRNA [NM_001563]	GO:0004872(receptor activity)|GO:0005201(extracellular matrix structural constituent)|GO:0005576(extracellular region)|GO:0005578(proteinaceous extracellular matrix)|GO:0007601(visual perception)
UAP1L1	NM_207309	91373	7.61689e-07	x	x			-1.83981	-2.1089	-1.80263	-1.90252	-1.88905	-0.94569	-0.252854	-0.185886	-0.402062	-0.24645	-0.105321	-0.509421	-0.242552	-0.261494	-0.170103	0.105321	0.209539	0.173828	0.889445	0.95394	Homo sapiens UDP-N-acteylglucosamine pyrophosphorylase 1-like 1 (UAP1L1), mRNA [NM_207309]	GO:0008152(metabolic process)|GO:0016740(transferase activity)|GO:0016779(nucleotidyltransferase activity)
FAM26F	NM_001010919	441168	0.683223					-4.61729	-0.0256568	-0.410457	0.0737264	1.90092	-1.94183	2.03427	-0.0414757	1.19297	4.29697	-1.65833	1.67468	-0.0931506	0.156323	1.48572	-3.64016	0.788791	-0.122868	0.129003	1.96355	Homo sapiens family with sequence similarity 26, member F (FAM26F), mRNA [NM_001010919]	GO:0016020(membrane)|GO:0016021(integral to membrane)
C2orf39	NM_145038	92749	0.515874					1.70859	0.0311028	0.0247957	3.13483	0.0559264	-0.0334322	-0.0986762	-0.0303329	0.722976	-0.0281768	0.000666011	-0.0263045	-0.0295826	-0.0425335	0.0933909	-0.0309898	2.95099	0.00822144	-0.0626361	0.0521214	Homo sapiens coiled-coil domain containing 164 (CCDC164), mRNA [NM_145038]
PLSCR3	NM_020360	57048	7.61689e-07	x				1.1638	1.25296	1.27273	1.32562	1.37428	-0.142	-0.0749	-0.0128455	-0.0411309	-0.140992	-0.059512	0.0969342	0.028624	0.013188	-0.715177	0.486592	0.264717	0.420448	0.369055	0.218136	Homo sapiens phospholipid scramblase 3 (PLSCR3), transcript variant 1, mRNA [NM_020360]	GO:0005509(calcium ion binding)|GO:0005515(protein binding)|GO:0005886(plasma membrane)|GO:0016021(integral to membrane)|GO:0017121(phospholipid scrambling)|GO:0017124(SH3 domain binding)|GO:0017128(phospholipid scramblase activity)|GO:0048306(calcium-dependent protein binding)
LOC147710	NM_001205280	147710	0.159808					-0.00385164	0.00445506	0.0101192	-0.0127238	-0.000872137	-0.00066688	-0.0124651	0.000256412	0.00164024	-0.0248301	-0.00148808	5.12867e-05	-5.12867e-05	0.012765	-0.00951938	-0.0102423	0.0327064	0.0241578	0.0129684	0.00859054	Homo sapiens immunoglobulin superfamily, member 23 (IGSF23), mRNA [NM_001205280]
CAMP	NM_004345	820	7.62071e-07	x	x	x	x	-2.24865	-2.23298	-2.24687	-1.81311	-2.23237	4.04038	5.79141	7.57105	6.60165	4.1816	0.75436	4.00803	2.58661	3.32624	4.07317	-2.27321	-0.75436	-2.24804	-2.29995	-2.23668	Homo sapiens cathelicidin antimicrobial peptide (CAMP), mRNA [NM_004345]	GO:0005576(extracellular region)|GO:0042581(specific granule)|GO:0042742(defense response to bacterium)|GO:0044130(negative regulation of growth of symbiont in host)|GO:0044140(negative regulation of growth of symbiont on or near host surface)|GO:0050829(defense response to Gram-negative bacterium)|GO:0050830(defense response to Gram-positive bacterium)|GO:0051873(killing by host of symbiont cell…
CLIC4	NM_013943	25932	7.62071e-07	x	x	x	x	-4.18384	-3.17216	-4.9691	-3.87947	-4.17179	-0.489398	0.903872	1.16527	0.0430151	1.62255	0.547362	0.832558	0.746413	0.781862	2.11015	-0.465343	0.222495	0.721884	0.55104	0.909937	Homo sapiens chloride intracellular channel 4 (CLIC4), nuclear gene encoding mitochondrial protein, mRNA [NM_013943]	GO:0005244(voltage-gated ion channel activity)|GO:0005247(voltage-gated chloride channel activity)|GO:0005254(chloride channel activity)|GO:0005515(protein binding)|GO:0005622(intracellular)|GO:0005625(soluble fraction)|GO:0005634(nucleus)|GO:0005737(cytoplasm)|GO:0005739(mitochondrion)|GO:0005813(centrosome)|GO:0005829(cytosol)|GO:0005886(plasma membrane)|GO:0005902(microvillus)|GO:0005911(cell-…
MAP3K10	NM_002446	4294	0.0190883					0.0503753	0.0835642	0.0238008	0.00509612	0.513763	-0.201205	-0.130354	-0.255355	-0.110129	-0.260552	-0.320684	-0.245237	-0.00509612	-0.0760918	-0.460909	0.37502	-0.0617379	-0.0646236	0.206648	0.149806	Homo sapiens mitogen-activated protein kinase kinase kinase 10 (MAP3K10), mRNA [NM_002446]	GO:0000166(nucleotide binding)|GO:0003714(transcription corepressor activity)|GO:0004672(protein kinase activity)|GO:0004674(protein serine/threonine kinase activity)|GO:0004706(JUN kinase kinase kinase activity)|GO:0005524(ATP binding)|GO:0005737(cytoplasm)|GO:0006917(induction of apoptosis)|GO:0007165(signal transduction)|GO:0007224(smoothened signaling pathway)|GO:0007254(JNK cascade)|GO:00072…
QSOX1	NM_002826	5768	7.72264e-07	x				-0.260217	-0.137575	-0.0340614	-0.348924	-0.359325	0.404639	0.185045	0.276881	0.275419	0.422161	0.249201	0.363934	0.340149	0.539672	0.437323	-0.272195	-0.426632	-0.411115	-0.508122	-0.422033	Homo sapiens quiescin Q6 sulfhydryl oxidase 1 (QSOX1), transcript variant 1, mRNA [NM_002826]	GO:0000139(Golgi membrane)|GO:0005576(extracellular region)|GO:0005615(extracellular space)|GO:0005794(Golgi apparatus)|GO:0006467(protein thiol-disulfide exchange)|GO:0016020(membrane)|GO:0016021(integral to membrane)|GO:0016491(oxidoreductase activity)|GO:0016971(flavin-linked sulfhydryl oxidase activity)|GO:0030173(integral to Golgi membrane)|GO:0045454(cell redox homeostasis)
WASF3	NM_006646	10810	0.94206					0.537106	-0.0215827	-0.00144851	-0.0181817	0.0122735	-0.0225633	0.233312	0.00144851	-0.0199842	-0.0103282	0.00185465	0.333153	0.0211157	-0.02117	0.0262655	-0.0118648	0.0214663	-0.0187995	0.25029	0.00848891	Homo sapiens WAS protein family, member 3 (WASF3), mRNA [NM_006646]	GO:0003779(actin binding)|GO:0005737(cytoplasm)|GO:0005856(cytoskeleton)|GO:0006461(protein complex assembly)|GO:0030041(actin filament polymerization)
C20orf103	NM_012261	24141	0.835809					0.111093	0.0259603	0.378257	0.000139584	1.46805	-0.0311351	-0.0217522	-0.041489	-0.0194395	2.46125	1.72134	1.11232	-0.051532	0.154755	-0.00765084	-0.0336095	-0.0011171	0.010431	-0.0270522	0.64946	Homo sapiens chromosome 20 open reading frame 103 (C20orf103), transcript variant 1, mRNA [NM_012261]	GO:0016020(membrane)|GO:0016021(integral to membrane)
UBTD1	NM_024954	80019	7.72264e-07	x				-1.05031	-0.947918	-1.04847	-1.38728	-0.92543	0.0670725	0.509278	0.423181	0.497578	0.430291	0.293636	0.585199	0.554188	0.327927	-0.0412835	-0.0736752	0.281292	0.139623	0.196464	0.194678	Homo sapiens ubiquitin domain containing 1 (UBTD1), mRNA [NM_024954]
ME3	NM_001014811	10873	0.55919					2.31762	-0.258084	0.348936	0.441216	0.611701	0.935844	0.0461595	-0.0959467	0.0420142	0.390163	0.250248	0.247783	-0.0943405	0.00589634	0.481595	1.16408	-0.3142	-0.23839	-0.224592	-0.110997	Homo sapiens malic enzyme 3, NADP(+)-dependent, mitochondrial (ME3), nuclear gene encoding mitochondrial protein, transcript variant 2, mRNA [NM_001014811]	GO:0004470(malic enzyme activity)|GO:0004473(malate dehydrogenase (oxaloacetate-decarboxylating) (NADP+) activity)|GO:0005739(mitochondrion)|GO:0005759(mitochondrial matrix)|GO:0006090(pyruvate metabolic process)|GO:0006108(malate metabolic process)|GO:0009060(aerobic respiration)|GO:0016491(oxidoreductase activity)|GO:0046872(metal ion binding)|GO:0048037(cofactor binding)|GO:0051287(NAD binding…
CREM	NM_183013	1390	0.0218252					-0.102396	1.20302	0.893747	0.687056	0.77439	0.521386	0.173005	0.306363	-0.219291	1.01163	0.369852	0.743811	0.359022	1.05935	2.79953	-1.29318	-0.507462	-0.507131	-0.870422	0.102396	Homo sapiens cAMP responsive element modulator (CREM), transcript variant 19, mRNA [NM_183013]	GO:0003677(DNA binding)|GO:0003700(sequence-specific DNA binding transcription factor activity)|GO:0005515(protein binding)|GO:0005634(nucleus)|GO:0006355(regulation of transcription, DNA-dependent)|GO:0007165(signal transduction)|GO:0007275(multicellular organismal development)|GO:0007283(spermatogenesis)|GO:0008140(cAMP response element binding protein binding)|GO:0030154(cell differentiation)|…
JAG1	NM_000214	182	0.0177084					-0.0130391	0.614141	-0.0300666	-0.0311895	1.40192	0.19953	1.86564	2.88392	1.29636	3.66234	-0.0821365	1.25192	0.0940931	-0.0272391	-0.00745561	-0.0352486	0.00745561	-0.0240768	-0.0486316	-0.0118339	Homo sapiens jagged 1 (JAG1), mRNA [NM_000214]	GO:0001525(angiogenesis)|GO:0001709(cell fate determination)|GO:0002011(morphogenesis of an epithelial sheet)|GO:0005112(Notch binding)|GO:0005198(structural molecule activity)|GO:0005509(calcium ion binding)|GO:0005576(extracellular region)|GO:0005886(plasma membrane)|GO:0005887(integral to plasma membrane)|GO:0007154(cell communication)|GO:0007219(Notch signaling pathway)|GO:0007220(Notch recep…
BCKDHB	NM_000056	594	0.0444449					0.354901	-0.180105	-0.0649704	0.150224	0.0179575	-0.00339883	-0.106986	0.0365766	-0.322611	-0.37676	0.33365	-0.0285185	0.475476	-0.11317	-0.225481	-0.236286	-0.394832	-0.13904	-0.619383	-0.619667	Homo sapiens branched chain keto acid dehydrogenase E1, beta polypeptide (BCKDHB), nuclear gene encoding mitochondrial protein, transcript variant 2, mRNA [NM_000056]	GO:0003826(alpha-ketoacid dehydrogenase activity)|GO:0003863(3-methyl-2-oxobutanoate dehydrogenase (2-methylpropanoyl-transferring) activity)|GO:0005515(protein binding)|GO:0005739(mitochondrion)|GO:0005759(mitochondrial matrix)|GO:0005947(mitochondrial alpha-ketoglutarate dehydrogenase complex)|GO:0009083(branched chain family amino acid catabolic process)|GO:0016831(carboxy-lyase activity)|GO:0…
NPR1	NM_000906	4881	0.238531					-0.304538	-0.257831	-0.320804	-0.256442	-0.317758	0.732547	-0.345404	0.10459	-0.32536	-0.333832	-0.152439	0.269858	0.660663	0.143521	0.772495	0.361014	0.744669	-0.291627	0.0107523	-0.294571	Homo sapiens natriuretic peptide receptor A/guanylate cyclase A (atrionatriuretic peptide receptor A) (NPR1), mRNA [NM_000906]	GO:0000166(nucleotide binding)|GO:0004383(guanylate cyclase activity)|GO:0004672(protein kinase activity)|GO:0004872(receptor activity)|GO:0005524(ATP binding)|GO:0005525(GTP binding)|GO:0005886(plasma membrane)|GO:0005887(integral to plasma membrane)|GO:0006182(cGMP biosynthetic process)|GO:0006468(protein phosphorylation)|GO:0007166(cell surface receptor linked signaling pathway)|GO:0007168(rec…
NCAM1	NM_001076682	4684	0.798804					-0.0762282	-0.0755	0.839627	-0.0410871	-0.000604716	-0.075864	-0.0778074	-0.0770176	0.389404	-0.0406132	0.00514423	0.00376657	-0.0764711	-0.0770176	-0.0406132	2.879e-05	-0.0776859	-0.0775643	-0.0781113	0.818331	Homo sapiens neural cell adhesion molecule 1 (NCAM1), transcript variant 3, mRNA [NM_001076682]	GO:0000139(Golgi membrane)|GO:0005576(extracellular region)|GO:0005886(plasma membrane)|GO:0007155(cell adhesion)|GO:0007411(axon guidance)|GO:0009897(external side of plasma membrane)|GO:0016021(integral to membrane)|GO:0019221(cytokine-mediated signaling pathway)|GO:0030424(axon)|GO:0031225(anchored to membrane)|GO:0034109(homotypic cell-cell adhesion)|GO:0043025(neuronal cell body)|GO:0050850(…
GREM2	NM_022469	64388	0.0377513					1.30453	1.95317	3.03896	1.31167	3.56741	-1.5344	-0.177941	0.103394	0.137471	2.10387	0.501827	-0.892592	-0.23531	-2.55745	1.51246	0.431674	1.66086	1.57531	1.3964	2.73055	Homo sapiens gremlin 2 (GREM2), mRNA [NM_022469]	GO:0005125(cytokine activity)|GO:0005576(extracellular region)|GO:0005615(extracellular space)|GO:0030509(BMP signaling pathway)
PLEKHH1	NM_020715	57475	0.590622					-0.00527297	-0.00161213	0.00717893	0.529709	-0.000107419	-0.00214991	-0.00705291	0	0.00241482	-0.0176702	0.033655	0.0177747	0.00648403	0.0105418	1.38259	-0.00867295	0.0310817	0.0143755	0.0144818	0	Homo sapiens pleckstrin homology domain containing, family H (with MyTH4 domain) member 1 (PLEKHH1), mRNA [NM_020715]	GO:0005488(binding)|GO:0005856(cytoskeleton)
GART	NM_000819	2618	7.84847e-07	x				-0.945708	-1.0419	-1.02838	-0.886803	-0.816541	-0.168006	0.0138432	-0.0181299	0.178594	0.313066	0.59243	0.395246	0.428745	0.214047	0.34154	-0.31603	-0.132533	-0.18474	-0.0739224	0.222006	Homo sapiens phosphoribosylglycinamide formyltransferase, phosphoribosylglycinamide synthetase, phosphoribosylaminoimidazole synthetase (GART), transcript variant 1, mRNA [NM_000819]	GO:0000166(nucleotide binding)|GO:0004637(phosphoribosylamine-glycine ligase activity)|GO:0004641(phosphoribosylformylglycinamidine cyclo-ligase activity)|GO:0004644(phosphoribosylglycinamide formyltransferase activity)|GO:0005515(protein binding)|GO:0005524(ATP binding)|GO:0005737(cytoplasm)|GO:0005829(cytosol)|GO:0006144(purine base metabolic process)|GO:0006164(purine nucleotide biosynthetic p…
GRLF1	NM_004491	2909	0.703935					-0.147512	1.06922	-0.314301	-0.240064	0.370805	-1.18339	-0.150161	-0.429068	0.195083	-0.0816648	0.363338	0.346111	0.373527	0.245661	-1.43315	-0.314649	-0.546835	0.33374	-0.109749	0.151144	Homo sapiens glucocorticoid receptor DNA binding factor 1 (GRLF1), mRNA [NM_004491]	GO:0003677(DNA binding)|GO:0003714(transcription corepressor activity)|GO:0005096(GTPase activator activity)|GO:0005100(Rho GTPase activator activity)|GO:0005622(intracellular)|GO:0005737(cytoplasm)|GO:0005829(cytosol)|GO:0006351(transcription, DNA-dependent)|GO:0007165(signal transduction)|GO:0007264(small GTPase mediated signal transduction)|GO:0007411(axon guidance)|GO:0032321(positive regulat…
AVPI1	NM_021732	60370	7.87609e-07	x				1.06313	1.32402	0.603521	0.647424	0.627507	0.335602	0.39995	0.440552	0.0690912	-0.014364	-0.178931	-0.0164894	-0.348631	-0.103014	0.014364	-1.09538	-0.919627	-1.21757	-0.902213	-0.89268	Homo sapiens arginine vasopressin-induced 1 (AVPI1), mRNA [NM_021732]	GO:0000187(activation of MAPK activity)|GO:0007049(cell cycle)
MAPK7	NM_139033	5598	7.87609e-07	x				0.388445	0.597595	0.531511	0.57558	0.693186	-0.406658	-0.176448	-0.195808	-0.284032	-0.307793	-0.441242	-0.273775	-0.35338	-0.0978869	-0.125636	0.419793	0.208203	0.287558	0.366427	0.179042	Homo sapiens mitogen-activated protein kinase 7 (MAPK7), transcript variant 1, mRNA [NM_139033]	GO:0000166(nucleotide binding)|GO:0002224(toll-like receptor signaling pathway)|GO:0002755(MyD88-dependent toll-like receptor signaling pathway)|GO:0002756(MyD88-independent toll-like receptor signaling pathway)|GO:0004674(protein serine/threonine kinase activity)|GO:0004707(MAP kinase activity)|GO:0005515(protein binding)|GO:0005524(ATP binding)|GO:0005634(nucleus)|GO:0005654(nucleoplasm)|GO:000…
PTPRN	NM_002846	5798	0.0486854					0.235035	0.69684	0.285831	0.163123	0.618378	0.483948	-0.180345	-0.1042	-0.0255481	-0.514308	-0.247686	-0.0765406	-0.227143	-0.219778	-0.35757	-0.478145	-0.0580047	0.34936	0.322177	0.0147346	Homo sapiens protein tyrosine phosphatase, receptor type, N (PTPRN), transcript variant 1, mRNA [NM_002846]	GO:0000302(response to reactive oxygen species)|GO:0004872(receptor activity)|GO:0005001(transmembrane receptor protein tyrosine phosphatase activity)|GO:0005515(protein binding)|GO:0005624(membrane fraction)|GO:0005887(integral to plasma membrane)|GO:0009749(response to glucose stimulus)|GO:0016020(membrane)|GO:0016791(phosphatase activity)|GO:0019221(cytokine-mediated signaling pathway)|GO:0032…
DNAJC28	NM_017833	54943	7.93378e-07	x	x			-3.0283	-2.7103	-2.14657	-3.18736	-2.44874	-0.284967	-0.481043	-0.142859	0.197456	-0.441957	0.173625	0.013508	0.518889	0.668307	-0.675706	-0.293998	0.0687958	-0.013508	0.245166	0.258959	Homo sapiens DnaJ (Hsp40) homolog, subfamily C, member 28 (DNAJC28), transcript variant 1, mRNA [NM_017833]	GO:0031072(heat shock protein binding)
ITGA5	NM_002205	3678	7.94007e-07	x				0.927638	1.00891	0.961281	0.87473	0.735491	-0.0490569	-0.433329	-0.0675031	-0.00845409	-0.42528	-1.17117	-0.726778	-1.24666	-0.43301	-0.926903	0.799656	0.400045	0.429382	0.623755	0.358521	Homo sapiens integrin, alpha 5 (fibronectin receptor, alpha polypeptide) (ITGA5), mRNA [NM_002205]	GO:0001525(angiogenesis)|GO:0001726(ruffle)|GO:0004872(receptor activity)|GO:0005161(platelet-derived growth factor receptor binding)|GO:0005178(integrin binding)|GO:0005515(protein binding)|GO:0005886(plasma membrane)|GO:0005911(cell-cell junction)|GO:0005925(focal adhesion)|GO:0007044(cell-substrate junction assembly)|GO:0007155(cell adhesion)|GO:0007157(heterophilic cell-cell adhesion)|GO:0007…
LOC391334			7.9821e-07	x				-0.301307	-0.215316	-0.163259	-0.309286	-0.373415	0.543368	0.439372	0.324952	0.402557	0.31264	1.03829	0.631177	0.765827	0.541738	0.177461	-0.779724	-0.811099	-0.70364	-0.59054	-0.849064	Unknown
NTHL1	NM_002528	4913	0.272076					-0.366732	-0.0753839	-0.0641894	-0.010839	0.0645934	0.0843241	0.010839	-0.109469	0.278992	-0.0772163	0.514873	-0.0935332	0.257639	0.063743	-0.147468	-0.349909	0.0987273	-0.206764	-0.25191	-0.060396	Homo sapiens nth endonuclease III-like 1 (E. coli) (NTHL1), mRNA [NM_002528]	GO:0000703(oxidized pyrimidine base lesion DNA N-glycosylase activity)|GO:0003677(DNA binding)|GO:0003690(double-stranded DNA binding)|GO:0003906(DNA-(apurinic or apyrimidinic site) lyase activity)|GO:0004519(endonuclease activity)|GO:0005515(protein binding)|GO:0005634(nucleus)|GO:0005654(nucleoplasm)|GO:0006281(DNA repair)|GO:0006284(base-excision repair)|GO:0006285(base-excision repair, AP sit…
LOC285957		285957	8.17233e-07	x	x			0.143742	0.75609	0.961	0.5408	0.73276	-1.17601	-0.657208	-1.33848	-0.883972	-0.168312	0.514346	-0.218414	0.0562845	-0.515275	0.461927	-2.572	-2.72501	-2.41473	-2.49512	-2.02254	Homo sapiens cDNA FLJ40207 fis, clone TESTI2020946. [AK097526]
PDE4B	NM_001037341	5142	8.27162e-07	x				1.56934	2.28405	2.10165	1.62079	2.04058	0.329068	1.04839	0.434711	0.281437	0.541599	0.0135349	0.0247533	-0.0252248	-0.0135349	-0.748292	-0.557145	-0.1648	-0.376226	-0.22313	-0.549948	Homo sapiens phosphodiesterase 4B, cAMP-specific (PDE4B), transcript variant d, mRNA [NM_001037341]	GO:0004115(3',5'-cyclic-AMP phosphodiesterase activity)|GO:0005625(soluble fraction)|GO:0005626(insoluble fraction)|GO:0005634(nucleus)|GO:0005737(cytoplasm)|GO:0005829(cytosol)|GO:0006198(cAMP catabolic process)|GO:0007165(signal transduction)|GO:0008081(phosphoric diester hydrolase activity)|GO:0016787(hydrolase activity)|GO:0046872(metal ion binding)|GO:0048471(perinuclear region of cytoplasm)
SPTB	NM_001024858	6710	0.1927					0.358289	0.902463	-1.34918	0.100525	-1.12382	2.09797	0.13884	1.19396	-0.00214868	-0.842757	-0.3831	-0.450868	-0.237229	-0.260576	0.15865	1.25803	0.84228	0.0831936	0.894694	1.40614	Homo sapiens spectrin, beta, erythrocytic (SPTB), transcript variant 1, mRNA [NM_001024858]	GO:0003779(actin binding)|GO:0005200(structural constituent of cytoskeleton)|GO:0005515(protein binding)|GO:0005737(cytoplasm)|GO:0005829(cytosol)|GO:0005938(cell cortex)|GO:0007411(axon guidance)|GO:0008091(spectrin)|GO:0009986(cell surface)|GO:0014731(spectrin-associated cytoskeleton)|GO:0015629(actin cytoskeleton)|GO:0031235(intrinsic to internal side of plasma membrane)|GO:0043234(protein com…
SLITRK3	NM_014926	22865	0.636283					-0.0138977	-0.0134545	0.0128951	0.00683832	0.0433715	-0.00104927	-0.0591295	0.0303411	-0.0164121	0.000268327	0.0219088	-0.000268327	0.0226294	-0.0092257	0.0866031	-0.01375	0.0203703	-0.0174487	0.18434	0.00445711	Homo sapiens SLIT and NTRK-like family, member 3 (SLITRK3), mRNA [NM_014926]	GO:0007409(axonogenesis)|GO:0016020(membrane)|GO:0016021(integral to membrane)
ZNF815	NR_023382	401303	8.32365e-07	x				1.53697	1.16393	0.696024	1.05101	1.02624	0.129408	-0.304392	-0.129408	-0.136698	-0.591206	-0.821136	-0.794834	-0.849841	-0.639121	-0.886121	0.891843	0.511371	0.600086	0.472993	0.286855	Homo sapiens zinc finger protein 815 (ZNF815), non-coding RNA [NR_023382]
TRIB1	NM_025195	10221	8.4348e-07	x	x	x	x	-1.00152	0.0127552	-0.734191	-0.18609	-0.0127552	1.79964	2.40659	1.9228	1.48051	2.24638	4.37751	3.78864	4.7215	3.03112	2.60121	-2.10782	-0.695885	-0.7874	-1.02438	-0.552041	Homo sapiens tribbles homolog 1 (Drosophila) (TRIB1), mRNA [NM_025195]	GO:0004672(protein kinase activity)|GO:0004860(protein kinase inhibitor activity)|GO:0005515(protein binding)|GO:0005524(ATP binding)|GO:0005634(nucleus)|GO:0005737(cytoplasm)|GO:0006468(protein phosphorylation)|GO:0006469(negative regulation of protein kinase activity)|GO:0007254(JNK cascade)|GO:0008134(transcription factor binding)|GO:0014912(negative regulation of smooth muscle cell migration)…
HS3ST2	NM_006043	9956	0.0201383					-0.0172534	-0.0194866	0.0105514	-0.0212027	-0.00912902	0.361326	8.17117	1.511	6.67113	3.68057	-0.00495528	1.77138	-0.00624219	-0.0164752	-0.00876785	-0.0200584	-0.00202543	-0.0321194	0.210445	-0.00583025	Homo sapiens heparan sulfate (glucosamine) 3-O-sulfotransferase 2 (HS3ST2), mRNA [NM_006043]	GO:0000139(Golgi membrane)|GO:0005794(Golgi apparatus)|GO:0007623(circadian rhythm)|GO:0008146(sulfotransferase activity)|GO:0016020(membrane)|GO:0016021(integral to membrane)|GO:0016740(transferase activity)|GO:0033871([heparan sulfate]-glucosamine 3-sulfotransferase 2 activity)
FUT1	NM_000148	2523	0.435324					-1.04058	0.257929	-0.0734003	0.718004	1.03571	-0.598919	0.372769	-0.245858	1.16732	1.41226	-0.525713	0.168353	-1.08653	0.0101305	2.40933	0.53133	1.49854	0.542602	1.04906	2.59843	Homo sapiens fucosyltransferase 1 (galactoside 2-alpha-L-fucosyltransferase, H blood group) (FUT1), mRNA [NM_000148]	GO:0005624(membrane fraction)|GO:0005794(Golgi apparatus)|GO:0005887(integral to plasma membrane)|GO:0005975(carbohydrate metabolic process)|GO:0006486(protein glycosylation)|GO:0008107(galactoside 2-alpha-L-fucosyltransferase activity)|GO:0008417(fucosyltransferase activity)|GO:0016020(membrane)|GO:0016757(transferase activity, transferring glycosyl groups)|GO:0032580(Golgi cisterna membrane)|GO…
COL10A1	NM_000493	1300	0.870421					0.594223	0.34236	0.0929258	-0.460387	-0.422422	0.0768912	-0.265335	0.185139	-0.313102	-0.192282	0.292676	-0.112394	0.410399	-0.29487	-0.138213	0.472159	-0.471125	0.294117	0.204302	0.00362919	Homo sapiens collagen, type X, alpha 1 (COL10A1), mRNA [NM_000493]	GO:0001501(skeletal system development)|GO:0005576(extracellular region)|GO:0005581(collagen)|GO:0005938(cell cortex)|GO:0046872(metal ion binding)
POP4	NM_006627	10775	8.4348e-07	x				-0.587232	-0.36237	-0.438286	-0.366691	-0.350063	0.0107486	0.0399834	0.0229817	0.0780964	0.10086	0.16682	0.180864	0.190056	0.204159	0.304702	-0.245003	-0.0555597	-0.108947	-0.116892	0.0122203	Homo sapiens processing of precursor 4, ribonuclease P/MRP subunit (S. cerevisiae) (POP4), transcript variant 1, mRNA [NM_006627]	GO:0000172(ribonuclease MRP complex)|GO:0003723(RNA binding)|GO:0004526(ribonuclease P activity)|GO:0004540(ribonuclease activity)|GO:0005515(protein binding)|GO:0005634(nucleus)|GO:0005655(nucleolar ribonuclease P complex)|GO:0005730(nucleolus)|GO:0006364(rRNA processing)|GO:0006379(mRNA cleavage)|GO:0008033(tRNA processing)|GO:0016787(hydrolase activity)|GO:0030677(ribonuclease P complex)|GO:00…
AS3MT	NM_020682	57412	0.297711					-0.10291	-0.740041	-0.72892	0.447751	0.280195	1.10003	-0.76185	0.432822	-0.764972	-0.792109	0.490886	-0.780782	-0.145474	-0.135789	1.1987	1.85206	-0.731244	0.686746	1.29815	1.26632	Homo sapiens arsenic (+3 oxidation state) methyltransferase (AS3MT), mRNA [NM_020682]	GO:0005625(soluble fraction)|GO:0005737(cytoplasm)|GO:0005739(mitochondrion)|GO:0005829(cytosol)|GO:0008152(metabolic process)|GO:0008168(methyltransferase activity)|GO:0009404(toxin metabolic process)|GO:0016740(transferase activity)|GO:0018872(arsonoacetate metabolic process)|GO:0030791(arsenite methyltransferase activity)|GO:0030792(methylarsonite methyltransferase activity)|GO:0046685(respons…
C3orf58	NM_173552	205428	0.355018					-0.323589	0.327761	-0.215842	-0.0808574	-0.246343	-0.284223	-0.0166726	-0.168754	0.37974	0.15015	0.403692	-0.0548708	-0.106073	0.234618	0.000353689	0.145942	0.0108916	0.191407	0.436362	0.203996	Homo sapiens chromosome 3 open reading frame 58 (C3orf58), transcript variant 1, mRNA [NM_173552]	GO:0000139(Golgi membrane)|GO:0005576(extracellular region)|GO:0030126(COPI vesicle coat)|GO:0030137(COPI-coated vesicle)
FAM20A	NM_017565	54757	0.0316895					-0.0439661	-0.0424721	-0.0226496	-0.0187274	0.00217389	-0.0314644	2.89842	2.56375	1.22216	4.77036	-0.0123764	2.40357	0.0340548	1.43356	0.0339132	-0.0455614	-0.0317114	-0.0593945	-0.0699078	-0.0368586	Homo sapiens family with sequence similarity 20, member A (FAM20A), transcript variant 1, mRNA [NM_017565]	GO:0005576(extracellular region)
RAD52	NM_134424	5893	0.0244007					-0.156605	-0.661351	-0.0916827	-0.496959	-0.628418	0.0551414	-0.516736	0.121354	-0.0505824	-0.26469	0.27961	-0.304781	0.0657389	0.0505824	-0.156605	0.717792	0.201836	0.299277	0.289334	-0.12638	Homo sapiens RAD52 homolog (S. cerevisiae) (RAD52), mRNA [NM_134424]	GO:0000724(double-strand break repair via homologous recombination)|GO:0000730(DNA recombinase assembly)|GO:0003677(DNA binding)|GO:0005515(protein binding)|GO:0005634(nucleus)|GO:0005654(nucleoplasm)|GO:0006281(DNA repair)|GO:0006302(double-strand break repair)|GO:0006312(mitotic recombination)|GO:0007131(reciprocal meiotic recombination)
IL23A	NM_016584	51561	0.0166478					0.122143	-0.0600744	0.527574	0.286177	0.268484	0.0856514	-0.885329	0.278233	-0.725627	-1.11929	-0.016731	-0.916506	-0.230909	-0.457717	-0.0300489	0.466115	0.421211	0.293905	0.422	0.547301	Homo sapiens interleukin 23, alpha subunit p19 (IL23A), mRNA [NM_016584]	GO:0001916(positive regulation of T cell mediated cytotoxicity)|GO:0002230(positive regulation of defense response to virus by host)|GO:0002295(T-helper cell lineage commitment)|GO:0002460(adaptive immune response based on somatic recombination of immune receptors built from immunoglobulin superfamily domains)|GO:0002827(positive regulation of T-helper 1 type immune response)|GO:0005125(cytokine …
KIFC3	NM_005550	3801	0.243943					-0.211887	0.390395	0.386474	0.71598	0.258423	0.0913165	-0.133101	-0.0614934	-0.101949	0.119398	-0.599311	-0.0463612	-0.344323	-0.265749	0.256424	-0.0843	0.801951	0.856202	-0.402626	0.189323	Homo sapiens kinesin family member C3 (KIFC3), transcript variant 1, mRNA [NM_005550]	GO:0000166(nucleotide binding)|GO:0003777(microtubule motor activity)|GO:0005524(ATP binding)|GO:0005737(cytoplasm)|GO:0005794(Golgi apparatus)|GO:0005813(centrosome)|GO:0005856(cytoskeleton)|GO:0005871(kinesin complex)|GO:0005874(microtubule)|GO:0005912(adherens junction)|GO:0005915(zonula adherens)|GO:0007018(microtubule-based movement)|GO:0007030(Golgi organization)|GO:0007601(visual perceptio…
CLIP1	NM_002956	6249	0.17316					0.12965	0.231415	0.0852863	-0.115412	0.179124	0.162998	0.243017	-0.00925496	0.289513	0.31672	0.328384	0.287514	0.281293	0.268739	0.465124	0.523771	0.185093	0.00925496	0.471674	0.664715	Homo sapiens CAP-GLY domain containing linker protein 1 (CLIP1), transcript variant 1, mRNA [NM_002956]	GO:0000087(M phase of mitotic cell cycle)|GO:0000236(mitotic prometaphase)|GO:0000278(mitotic cell cycle)|GO:0000776(kinetochore)|GO:0003676(nucleic acid binding)|GO:0005515(protein binding)|GO:0005737(cytoplasm)|GO:0005768(endosome)|GO:0005829(cytosol)|GO:0005874(microtubule)|GO:0005881(cytoplasmic microtubule)|GO:0005882(intermediate filament)|GO:0007067(mitosis)|GO:0008017(microtubule binding)…
PTCHD1	NM_173495	139411	0.153509					0.000735425	0.0119112	0.0119112	-0.00237225	-0.00751185	-0.000136228	0.0150961	-0.00581485	-0.00855293	0.000735425	-0.0259789	-0.00833369	-0.00833369	-0.00915601	0.00361902	-0.000517742	0.00633412	0.0133156	-0.00340963	0.0137474	Homo sapiens patched domain containing 1 (PTCHD1), mRNA [NM_173495]	GO:0003674(molecular_function)|GO:0005886(plasma membrane)|GO:0007224(smoothened signaling pathway)|GO:0008158(hedgehog receptor activity)|GO:0016021(integral to membrane)|GO:0050890(cognition)
FCER1A	NM_002001	2205	0.203371					0.803362	0.00362258	1.31237	0.000128621	0.00228765	-0.0106634	-0.0200232	-0.0128939	-0.031283	-0.00797078	-0.0366558	0.0277957	-0.0096272	-0.00647128	0.00577639	0.21921	0.00613505	0.00500754	-0.0127381	0.0143087	Homo sapiens Fc fragment of IgE, high affinity I, receptor for; alpha polypeptide (FCER1A), mRNA [NM_002001]	GO:0001812(positive regulation of type I hypersensitivity)|GO:0001820(serotonin secretion)|GO:0004872(receptor activity)|GO:0005886(plasma membrane)|GO:0005887(integral to plasma membrane)|GO:0007166(cell surface receptor linked signaling pathway)|GO:0007257(activation of JUN kinase activity)|GO:0009897(external side of plasma membrane)|GO:0019370(leukotriene biosynthetic process)|GO:0019767(IgE …
STAU2	NM_014393	27067	8.4348e-07	x				-0.58505	-0.506668	-0.0680365	-0.543455	-0.359575	-0.151133	0.123251	0.0628908	0.170785	0.0848222	0.544773	0.401116	0.423741	0.276487	0.476617	-0.968548	-0.623088	-0.845382	-0.682466	-0.742042	Homo sapiens staufen, RNA binding protein, homolog 2 (Drosophila) (STAU2), transcript variant 5, mRNA [NM_014393]	GO:0003725(double-stranded RNA binding)|GO:0005622(intracellular)|GO:0005634(nucleus)|GO:0005730(nucleolus)|GO:0005737(cytoplasm)|GO:0005783(endoplasmic reticulum)|GO:0005874(microtubule)|GO:0006810(transport)
ARHGAP9	NM_032496	64333	0.231653					0.163576	-0.270272	-0.00968898	-0.127164	0.16177	0.512504	0.285668	0.367145	0.125015	-0.0552869	0.13937	0.40305	0.441231	0.579244	-0.966514	0.0486971	-0.626993	-0.590836	0.00602671	-0.58027	Homo sapiens Rho GTPase activating protein 9 (ARHGAP9), transcript variant 1, mRNA [NM_032496]	GO:0005096(GTPase activator activity)|GO:0005515(protein binding)|GO:0005622(intracellular)|GO:0005829(cytosol)|GO:0007165(signal transduction)|GO:0007264(small GTPase mediated signal transduction)|GO:0043547(positive regulation of GTPase activity)|GO:0051056(regulation of small GTPase mediated signal transduction)
LRRTM4	NM_024993	80059	0.300766					-0.00774122	-0.000197962	0.00454596	0.00961851	0.0375166	-0.00734322	-0.0492322	-0.00143592	-0.0114279	-0.00247663	0.0364554	0.0203937	0.000197962	-0.0185289	0.0378541	-0.00813933	0.01178	0.00740454	-0.0369434	0.0191733	Homo sapiens leucine rich repeat transmembrane neuronal 4 (LRRTM4), transcript variant 2, mRNA [NM_024993]	GO:0016020(membrane)|GO:0016021(integral to membrane)
IL10RB	NM_000628	3588	8.45916e-07	x				-0.49798	-0.406309	-0.319686	-0.340498	-0.483337	0.234745	0.335437	0.14536	0.180728	0.477906	0.296648	0.316532	0.279275	0.344623	0.610567	-0.243393	-0.14536	-0.247272	-0.194255	-0.22948	Homo sapiens interleukin 10 receptor, beta (IL10RB), mRNA [NM_000628]	GO:0004872(receptor activity)|GO:0004920(interleukin-10 receptor activity)|GO:0005515(protein binding)|GO:0005886(plasma membrane)|GO:0006954(inflammatory response)|GO:0006955(immune response)|GO:0007165(signal transduction)|GO:0016021(integral to membrane)|GO:0032002(interleukin-28 receptor complex)
BCL3	NM_005178	602	8.46659e-07	x	x			-0.381721	0.0191068	-0.314483	-0.303256	-0.143823	0.175707	1.08705	0.96664	0.407111	0.712359	1.25678	0.872319	1.43378	0.76923	0.872319	-2.68087	-1.94713	-1.80496	-1.58992	-1.26288	Homo sapiens B-cell CLL/lymphoma 3 (BCL3), mRNA [NM_005178]	GO:0000060(protein import into nucleus, translocation)|GO:0002268(follicular dendritic cell differentiation)|GO:0002315(marginal zone B cell differentiation)|GO:0002455(humoral immune response mediated by circulating immunoglobulin)|GO:0002467(germinal center formation)|GO:0003700(sequence-specific DNA binding transcription factor activity)|GO:0005515(protein binding)|GO:0005634(nucleus)|GO:00057…
EGR3	NM_004430	1960	8.52756e-07	x	x	x	x	-5.50522	-5.49452	-5.4883	-5.50705	-5.50936	1.47106	-0.195864	1.81222	-0.0321618	-1.3251	1.14414	1.58975	1.58906	2.22585	0.215911	-1.77776	-0.274999	-0.0693377	0.306002	0.368847	Homo sapiens early growth response 3 (EGR3), transcript variant 1, mRNA [NM_004430]	GO:0003677(DNA binding)|GO:0003700(sequence-specific DNA binding transcription factor activity)|GO:0005622(intracellular)|GO:0005634(nucleus)|GO:0006351(transcription, DNA-dependent)|GO:0006355(regulation of transcription, DNA-dependent)|GO:0007517(muscle organ development)|GO:0007623(circadian rhythm)|GO:0008270(zinc ion binding)|GO:0046872(metal ion binding)
TBC1D4	NM_014832	9882	0.291856					0.953564	0.188843	0.240848	0.845688	0.873623	0.707218	0.533196	0.768313	0.517644	0.106903	-0.267157	0.574599	0.450034	0.788657	0.0465605	0.957564	0.461604	0.538916	1.11554	1.0983	Homo sapiens TBC1 domain family, member 4 (TBC1D4), mRNA [NM_014832]	GO:0005096(GTPase activator activity)|GO:0005097(Rab GTPase activator activity)|GO:0005622(intracellular)|GO:0005737(cytoplasm)
SLC2A5	NM_003039	6518	8.52756e-07	x	x	x	x	-1.40005	-0.895993	-0.625768	-0.883531	-1.39768	2.71645	5.15506	4.68026	4.65827	2.63653	1.30111	2.62635	1.90253	2.3264	1.25436	-1.1903	-1.24576	-0.64406	-1.19905	-1.37914	Homo sapiens solute carrier family 2 (facilitated glucose/fructose transporter), member 5 (SLC2A5), transcript variant 1, mRNA [NM_003039]	GO:0005353(fructose transmembrane transporter activity)|GO:0005355(glucose transmembrane transporter activity)|GO:0005886(plasma membrane)|GO:0005975(carbohydrate metabolic process)|GO:0008643(carbohydrate transport)|GO:0008645(hexose transport)|GO:0015755(fructose transport)|GO:0015758(glucose transport)|GO:0016021(integral to membrane)|GO:0022891(substrate-specific transmembrane transporter act…
SERPINB1	NM_030666	1992	8.58182e-07	x				-0.253133	-0.239164	-0.254189	-0.0923978	-0.184304	0.152471	0.621351	0.551913	0.653319	1.18077	1.4594	1.70014	1.61003	1.23247	2.27423	-0.623316	-0.400585	-0.51218	-0.838019	-0.582887	Homo sapiens serpin peptidase inhibitor, clade B (ovalbumin), member 1 (SERPINB1), mRNA [NM_030666]	GO:0004867(serine-type endopeptidase inhibitor activity)|GO:0005615(extracellular space)|GO:0005737(cytoplasm)|GO:0010951(negative regulation of endopeptidase activity)|GO:0030162(regulation of proteolysis)|GO:0030414(peptidase inhibitor activity)
EFHC2	NM_025184	80258	8.65733e-07	x	x			1.38298	1.37219	1.20086	1.48917	2.09587	-0.487911	-1.69112	-0.588948	-1.21507	-1.82852	-1.78205	-2.12977	-2.1257	-2.08893	-0.774656	1.05212	1.22561	0.81734	1.11344	1.27138	Homo sapiens EF-hand domain (C-terminal) containing 2 (EFHC2), mRNA [NM_025184]	GO:0005509(calcium ion binding)
ISCA1	NM_030940	81689	8.8728e-07	x				0.70674	0.35923	0.419319	0.492939	0.315987	-0.342981	-0.397493	-0.329535	-0.316262	-0.507278	-0.246289	-0.350075	-0.104177	-0.332565	-0.100991	0.281162	0.619416	0.528793	0.345386	0.459858	Homo sapiens iron-sulfur cluster assembly 1 homolog (S. cerevisiae) (ISCA1), mRNA [NM_030940]	GO:0005198(structural molecule activity)|GO:0005739(mitochondrion)|GO:0016226(iron-sulfur cluster assembly)|GO:0046872(metal ion binding)|GO:0051536(iron-sulfur cluster binding)
LOC143666	NR_026967	143666	8.8728e-07	x	x			0.847913	0.839321	1.04783	0.466353	0.489718	0.0372266	-0.727865	-0.121036	-0.737005	-1.06168	-1.36492	-1.93264	-1.75855	-1.63431	-2.44033	1.4411	0.608444	0.961559	1.04523	0.780108	Homo sapiens hypothetical LOC143666 (LOC143666), non-coding RNA [NR_026967]
PHF23	NM_024297	79142	9.10734e-07	x				-1.40754	-1.2904	-0.990688	-0.976691	-1.35397	-0.0211602	-0.116082	-0.0491356	0.305168	0.0798165	0.218375	0.178087	-0.0881442	0.32097	-0.21688	0.0379777	0.261366	-0.0383029	0.183998	0.199779	Homo sapiens PHD finger protein 23 (PHF23), mRNA [NM_024297]	GO:0008270(zinc ion binding)|GO:0046872(metal ion binding)
TREM2	NM_018965	54209	9.34582e-07	x	x	x	x	-1.68739	-1.67964	-1.67691	-1.37705	-1.6921	3.27352	6.43174	5.82498	5.67026	4.12153	0.547891	4.25072	2.69431	2.979	2.94834	-1.68601	-1.68306	-1.48768	-1.70258	-1.68116	Homo sapiens triggering receptor expressed on myeloid cells 2 (TREM2), mRNA [NM_018965]	GO:0004872(receptor activity)|GO:0005576(extracellular region)|GO:0005886(plasma membrane)|GO:0006959(humoral immune response)|GO:0007411(axon guidance)|GO:0016021(integral to membrane)
TMEM50B	NM_006134	757	9.36465e-07	x				0.40922	0.336301	0.479644	0.644876	0.368289	-0.268318	-0.255552	-0.283861	-0.0936946	-0.358836	-0.365651	-0.436001	-0.35559	-0.24463	-0.204729	0.855973	1.04472	1.02421	0.442618	0.664838	Homo sapiens transmembrane protein 50B (TMEM50B), mRNA [NM_006134]	GO:0003674(molecular_function)|GO:0005783(endoplasmic reticulum)|GO:0005886(plasma membrane)|GO:0008150(biological_process)|GO:0016021(integral to membrane)
CCDC37	NM_182628	348807	0.347467					0.00279193	0.0864286	0.0507282	0.0292259	0.0740902	-0.018654	-0.0902261	-0.0182368	-0.0255324	-0.0186076	-0.0125006	-0.0320225	-0.0287971	-0.0267442	0.128319	-0.0193032	0.165032	0.0333464	0.090647	1.15378	Homo sapiens coiled-coil domain containing 37 (CCDC37), mRNA [NM_182628]
CLEC4F	NM_173535	165530	0.342731					0.427391	0.0231382	0.0268644	0.0309569	0.271719	0.652636	-0.0191307	-0.0102099	0.0100915	0.18374	-0.0341388	-0.0409363	-0.0319782	0.0108062	-0.0177211	-0.0260532	0.0228548	0.0271	-0.00485488	-0.00143999	Homo sapiens C-type lectin domain family 4, member F (CLEC4F), mRNA [NM_173535]	GO:0004872(receptor activity)|GO:0005488(binding)|GO:0005529(sugar binding)|GO:0006897(endocytosis)|GO:0016020(membrane)|GO:0016021(integral to membrane)
MRPL16	NM_017840	54948	9.36465e-07	x				-0.545358	-0.596406	-0.530482	-0.318143	-0.550209	-0.00893269	0.0415987	0.0353118	0.0854796	0.0768172	0.275422	0.137801	0.231322	0.186633	0.113091	-0.201267	0.0606951	0.0244323	-0.142583	-0.0485892	Homo sapiens mitochondrial ribosomal protein L16 (MRPL16), nuclear gene encoding mitochondrial protein, mRNA [NM_017840]	GO:0003735(structural constituent of ribosome)|GO:0005739(mitochondrion)|GO:0005762(mitochondrial large ribosomal subunit)|GO:0005840(ribosome)|GO:0006412(translation)|GO:0019843(rRNA binding)
SPG20	NM_015087	23111	9.36465e-07	x				0.820156	0.772956	1.01818	0.565273	0.393443	0.316827	-0.00709756	0.342551	0.0465705	-0.450563	-0.68777	-0.659303	-0.216848	-0.402381	-1.06113	1.87315	1.44602	1.70912	1.73136	1.44664	Homo sapiens spastic paraplegia 20 (Troyer syndrome) (SPG20), transcript variant 1, mRNA [NM_015087]	GO:0005737(cytoplasm)|GO:0008219(cell death)|GO:0031625(ubiquitin protein ligase binding)
ACTA1	NM_001100	58	0.164989					0.0713162	-0.882626	-0.377527	-0.297115	0.218554	0.08096	0.0287064	-0.653689	-1.0093	-0.774504	-0.00447564	0.00206906	0.590683	-0.00206906	2.14824	1.00343	-0.126935	-0.12465	0.545719	0.171382	Homo sapiens actin, alpha 1, skeletal muscle (ACTA1), mRNA [NM_001100]	GO:0000166(nucleotide binding)|GO:0001725(stress fiber)|GO:0005200(structural constituent of cytoskeleton)|GO:0005515(protein binding)|GO:0005524(ATP binding)|GO:0005737(cytoplasm)|GO:0005829(cytosol)|GO:0005865(striated muscle thin filament)|GO:0005884(actin filament)|GO:0006936(muscle contraction)|GO:0009612(response to mechanical stimulus)|GO:0009991(response to extracellular stimulus)|GO:0010…
GCA	NM_012198	25801	0.438876					0.236407	-0.101291	0.454048	0.105777	-0.228595	0.0908035	0.159298	0.545529	0.268888	-0.17709	-0.00743457	0.0670276	0.00743457	-0.11203	0.147604	0.353027	0.305268	0.452633	0.189027	0.0574636	Homo sapiens grancalcin, EF-hand calcium binding protein (GCA), mRNA [NM_012198]	GO:0005509(calcium ion binding)|GO:0005737(cytoplasm)|GO:0005886(plasma membrane)|GO:0006944(cellular membrane fusion)|GO:0042803(protein homodimerization activity)
GNG4	NM_001098722	2786	9.48314e-07	x	x	x	x	-1.79379	0.0557772	-0.669772	-0.502733	-1.38987	1.67549	-0.0601849	1.24997	0.167589	0.127101	5.90169	4.30318	4.647	5.454	4.18543	-1.92259	-0.305092	-1.13081	-1.31891	0.238216	Homo sapiens guanine nucleotide binding protein (G protein), gamma 4 (GNG4), transcript variant 1, mRNA [NM_001098722]	GO:0004871(signal transducer activity)|GO:0005834(heterotrimeric G-protein complex)|GO:0005886(plasma membrane)|GO:0006112(energy reserve metabolic process)|GO:0007268(synaptic transmission)|GO:0008277(regulation of G-protein coupled receptor protein signaling pathway)|GO:0030308(negative regulation of cell growth)|GO:0071377(cellular response to glucagon stimulus)
LEP	NM_000230	3952	0.310982					0.00500013	0.000651126	0.00215227	0.124266	-0.00290781	-0.00914454	1.06138	-0.00657617	0.34143	-0.00758283	-0.0328779	0.112083	0.221376	0.15045	-0.000651126	0.00350196	0.00135185	0.000701189	-0.0326729	0.0234001	Homo sapiens leptin (LEP), mRNA [NM_000230]	GO:0000122(negative regulation of transcription from RNA polymerase II promoter)|GO:0001542(ovulation from ovarian follicle)|GO:0001890(placenta development)|GO:0001932(regulation of protein phosphorylation)|GO:0002021(response to dietary excess)|GO:0005179(hormone activity)|GO:0005576(extracellular region)|GO:0005615(extracellular space)|GO:0006006(glucose metabolic process)|GO:0006111(regulatio…
KCNK5	NM_003740	8645	9.64841e-07	x	x	x		-1.663	-1.34139	-1.94286	-1.4818	-1.12884	0.860702	0.0768775	-0.0768775	0.32193	0.670116	1.97839	1.9304	1.44838	2.61639	2.36244	-1.92637	-1.65253	-2.30071	-1.42175	-0.372406	Homo sapiens potassium channel, subfamily K, member 5 (KCNK5), mRNA [NM_003740]	GO:0005244(voltage-gated ion channel activity)|GO:0005267(potassium channel activity)|GO:0005887(integral to plasma membrane)|GO:0006811(ion transport)|GO:0006813(potassium ion transport)|GO:0007588(excretion)|GO:0016020(membrane)|GO:0071805(potassium ion transmembrane transport)
SKI	NM_003036	6497	9.65534e-07	x				1.03943	1.40079	1.30512	0.833472	1.03128	0.477846	-0.0169099	0.207398	0.0858335	0.0386238	-0.180852	-0.292732	-0.231207	-0.103394	-0.108708	0.141383	-0.180465	0.00161457	0.0258018	-0.00161457	Homo sapiens v-ski sarcoma viral oncogene homolog (avian) (SKI), mRNA [NM_003036]	GO:0000122(negative regulation of transcription from RNA polymerase II promoter)|GO:0000166(nucleotide binding)|GO:0001843(neural tube closure)|GO:0002089(lens morphogenesis in camera-type eye)|GO:0003682(chromatin binding)|GO:0003714(transcription corepressor activity)|GO:0005515(protein binding)|GO:0005634(nucleus)|GO:0005654(nucleoplasm)|GO:0005667(transcription factor complex)|GO:0005737(cyto…
OTUD5	NM_017602	55593	0.0204814					-0.0255878	-0.152114	-0.325404	-0.0666531	-0.0013218	0.222873	-0.0675587	0.212256	-0.0263982	-0.434774	0.357363	0.462438	0.875488	0.697512	-0.0227986	0.0656789	-0.177942	-0.246849	0.169815	0.0013218	Homo sapiens OTU domain containing 5 (OTUD5), transcript variant 1, mRNA [NM_017602]	GO:0008233(peptidase activity)|GO:0008234(cysteine-type peptidase activity)|GO:0032480(negative regulation of type I interferon production)
XPC	NM_004628	7508	0.0496632					0.0116552	0.0302526	0.117369	-0.0677064	0.109329	0.0938076	-0.00598762	0.0212336	0.148385	-0.185384	-0.304324	0.00167087	0.0454648	0.142468	-0.287407	0.389959	0.038785	0.125041	0.452828	0.337334	Homo sapiens xeroderma pigmentosum, complementation group C (XPC), transcript variant 1, mRNA [NM_004628]	GO:0000075(cell cycle checkpoint)|GO:0000404(loop DNA binding)|GO:0000405(bubble DNA binding)|GO:0000715(nucleotide-excision repair, DNA damage recognition)|GO:0000718(nucleotide-excision repair, DNA damage removal)|GO:0003684(damaged DNA binding)|GO:0003697(single-stranded DNA binding)|GO:0005515(protein binding)|GO:0005634(nucleus)|GO:0005654(nucleoplasm)|GO:0005737(cytoplasm)|GO:0006281(DNA re…
PSMD7	NM_002811	5713	9.73645e-07	x				-0.517449	-0.369859	-0.318994	-0.379366	-0.413632	0.0712074	0.00510418	0.0373285	0.0627606	-0.00510418	0.180408	0.0866623	0.115589	0.121455	0.331829	-0.104537	-0.0369304	-0.13978	-0.049972	0.0151683	Homo sapiens proteasome (prosome, macropain) 26S subunit, non-ATPase, 7 (PSMD7), mRNA [NM_002811]	GO:0000075(cell cycle checkpoint)|GO:0000082(G1/S transition of mitotic cell cycle)|GO:0000084(S phase of mitotic cell cycle)|GO:0000216(M/G1 transition of mitotic cell cycle)|GO:0000278(mitotic cell cycle)|GO:0000502(proteasome complex)|GO:0005515(protein binding)|GO:0005838(proteasome regulatory particle)|GO:0006521(regulation of cellular amino acid metabolic process)|GO:0006915(apoptosis)|GO:0…
SLCO4A1	NM_016354	28231	9.73645e-07	x	x	x	x	-5.35108	-5.47748	-4.90951	-4.24441	-3.64393	-1.09231	-0.5093	-0.523741	-0.13705	0.503274	0.900826	0.336515	0.947035	0.936329	1.35349	-2.12361	-0.614269	-0.473276	-0.0860985	0.366244	Homo sapiens solute carrier organic anion transporter family, member 4A1 (SLCO4A1), mRNA [NM_016354]	GO:0005215(transporter activity)|GO:0005886(plasma membrane)|GO:0006811(ion transport)|GO:0015349(thyroid hormone transmembrane transporter activity)|GO:0016021(integral to membrane)|GO:0042403(thyroid hormone metabolic process)|GO:0043252(sodium-independent organic anion transport)|GO:0055085(transmembrane transport)|GO:0070327(thyroid hormone transport)
EBF1	NM_024007	1879	0.68503					-0.0125425	-0.011918	-0.00672417	-0.000103208	0.0285115	0.56122	-0.0432673	-0.00796899	-0.00687972	-0.00149729	0.0336629	0.0296747	0.00972035	-0.0167129	0.0240015	-0.00335817	0.014224	-0.00454832	-0.0277179	0.0186627	Homo sapiens early B-cell factor 1 (EBF1), mRNA [NM_024007]	GO:0003677(DNA binding)|GO:0003700(sequence-specific DNA binding transcription factor activity)|GO:0005634(nucleus)|GO:0006355(regulation of transcription, DNA-dependent)|GO:0007275(multicellular organismal development)|GO:0046872(metal ion binding)|GO:0070742(C2H2 zinc finger domain binding)
LOC648987	NR_034085	648987	9.73645e-07	x				-0.396229	-0.329861	-0.425438	-0.391657	-0.45223	0.169801	0.22049	-0.0706221	0.363339	-0.00702478	0.0249568	0.226209	-0.0289877	0.230688	0.0123564	0.623132	0.927558	0.553125	0.841292	0.784667	Homo sapiens hypothetical LOC648987 (LOC648987), transcript variant 1, non-coding RNA [NR_034085]
KLRB1	NM_002258	3820	0.0681518					-0.806781	0.0120826	0.0211287	-0.243345	0.800156	0.186641	0.213203	-1.2223	0.236313	1.31993	0.520257	1.34102	1.33653	1.18998	-0.999474	-1.52394	-0.947453	-1.04628	-1.26777	-0.175262	Homo sapiens killer cell lectin-like receptor subfamily B, member 1 (KLRB1), mRNA [NM_002258]	GO:0004888(transmembrane receptor activity)|GO:0005488(binding)|GO:0005529(sugar binding)|GO:0005886(plasma membrane)|GO:0007166(cell surface receptor linked signaling pathway)|GO:0016021(integral to membrane)
LTA	NM_000595	4049	0.0891266					-0.64381	-0.682691	0.383959	-0.610602	-0.412969	0.362741	0.0336891	0.395715	0.333828	0.90728	0.324967	0.545651	0.393358	0.694224	2.80665	-0.123656	0.0393083	0.526949	0.0737309	1.21575	Homo sapiens lymphotoxin alpha (TNF superfamily, member 1) (LTA), transcript variant 2, mRNA [NM_000595]	GO:0001666(response to hypoxia)|GO:0002876(positive regulation of chronic inflammatory response to antigenic stimulus)|GO:0002925(positive regulation of humoral immune response mediated by circulating immunoglobulin)|GO:0005102(receptor binding)|GO:0005125(cytokine activity)|GO:0005164(tumor necrosis factor receptor binding)|GO:0005515(protein binding)|GO:0005576(extracellular region)|GO:0005615(…
NDRG1	NM_006096	10397	9.8875e-07	x				0.604365	0.938909	0.820492	0.66591	0.993637	0.0122382	0.130734	0.0581763	0.114073	-0.0103195	-0.582935	-0.256569	-0.443712	-0.147865	-0.559924	0.199431	0.157082	0.0103195	0.331194	0.191123	Homo sapiens N-myc downstream regulated 1 (NDRG1), transcript variant 2, mRNA [NM_006096]	GO:0005515(protein binding)|GO:0005634(nucleus)|GO:0005737(cytoplasm)|GO:0005886(plasma membrane)|GO:0010038(response to metal ion)|GO:0015630(microtubule cytoskeleton)|GO:0045576(mast cell activation)|GO:0071456(cellular response to hypoxia)
TLR5	NM_003268	7100	9.8875e-07	x	x	x		1.33541	1.43424	0.802433	1.05207	1.06867	-0.116868	0.785118	-0.0918724	0.0918724	-0.273951	-2.60719	-2.01492	-2.46302	-1.11383	-3.0463	2.25359	1.44926	1.38532	1.63102	1.842	Homo sapiens toll-like receptor 5 (TLR5), mRNA [NM_003268]	GO:0002755(MyD88-dependent toll-like receptor signaling pathway)|GO:0004888(transmembrane receptor activity)|GO:0005149(interleukin-1 receptor binding)|GO:0005886(plasma membrane)|GO:0006954(inflammatory response)|GO:0007165(signal transduction)|GO:0016021(integral to membrane)|GO:0032757(positive regulation of interleukin-8 production)|GO:0034123(positive regulation of toll-like receptor signali…
HHLA2	NM_007072	11148	0.191853					-0.00301308	0.0256166	0.018215	0.00156561	-0.0264705	-0.0124086	-0.00571892	-0.0217679	-0.017617	-0.0355761	-0.0576168	-0.046828	1.84569	0.0104883	1.89662	-0.0232358	0.00296042	0.0180723	-0.00658973	0.00526612	Homo sapiens HERV-H LTR-associating 2 (HHLA2), mRNA [NM_007072]	GO:0003674(molecular_function)|GO:0005575(cellular_component)|GO:0008150(biological_process)|GO:0016020(membrane)|GO:0016021(integral to membrane)
LAMB1	NM_002291	3912	0.374431					-0.016795	-0.00702958	-0.00177405	-0.0196893	-0.00649785	0.317799	0.0750455	-0.0149757	-0.00873244	-0.0215146	0.741958	-0.000185236	0.0779566	0.229102	-0.0232347	-0.0133189	0.00646874	0.00504547	0.0480149	0.00768005	Homo sapiens laminin, beta 1 (LAMB1), mRNA [NM_002291]	GO:0005198(structural molecule activity)|GO:0005201(extracellular matrix structural constituent)|GO:0005576(extracellular region)|GO:0005604(basement membrane)|GO:0005606(laminin-1 complex)|GO:0005607(laminin-2 complex)|GO:0005615(extracellular space)|GO:0007155(cell adhesion)|GO:0007411(axon guidance)|GO:0030335(positive regulation of cell migration)|GO:0031175(neuron projection development)|GO:…
MGST3	NM_004528	4259	0.601595					-0.179749	0.0260164	0.0246874	-0.0116217	0.537689	0.0228434	0.14392	0.145052	0.155969	0.390073	-0.252397	-0.135252	-0.0632762	-0.182978	0.625006	0.16945	0.142998	0.282398	-0.0225665	0.690716	Homo sapiens microsomal glutathione S-transferase 3 (MGST3), mRNA [NM_004528]	GO:0002540(leukotriene production involved in inflammatory response)|GO:0004364(glutathione transferase activity)|GO:0004601(peroxidase activity)|GO:0004602(glutathione peroxidase activity)|GO:0005624(membrane fraction)|GO:0005783(endoplasmic reticulum)|GO:0005789(endoplasmic reticulum membrane)|GO:0005792(microsome)|GO:0006629(lipid metabolic process)|GO:0006805(xenobiotic metabolic process)|GO:…
TKTL1	NM_012253	8277	9.8875e-07	x	x			2.058	2.61861	2.8129	2.46004	2.32078	-0.466753	-0.720317	-0.714682	-1.16008	-0.843807	1.93605	2.10383	2.21272	0.998683	1.30045	0.503822	-0.369049	0.379098	-0.592506	-0.795617	Homo sapiens transketolase-like 1 (TKTL1), transcript variant 1, mRNA [NM_012253]	GO:0004802(transketolase activity)|GO:0005634(nucleus)|GO:0005737(cytoplasm)|GO:0006007(glucose catabolic process)|GO:0006772(thiamine metabolic process)|GO:0016740(transferase activity)|GO:0046872(metal ion binding)
FRMD4A	NM_018027	55691	0.0138831					0.333995	0.0766598	0.0315867	-0.0833695	-0.00358613	0.249668	2.0387	1.66526	0.300568	1.03178	-0.0943181	-0.0935856	-0.0584987	-0.0330836	-0.0444517	-0.0757095	0.0876407	0.659057	-0.112938	0.122772	Homo sapiens FERM domain containing 4A (FRMD4A), mRNA [NM_018027]	GO:0005488(binding)|GO:0005737(cytoplasm)|GO:0005856(cytoskeleton)
OR8J1	NM_001005205	219477	0.866847					-0.0062157	1.64212	0.000540461	0.433818	-0.00906171	1.16088	-0.0448268	-0.00916531	-0.00507886	-0.0145106	0.734055	-0.00704305	-0.0210767	0.567016	0.0090565	2.07629	0.743831	-0.0082332	-0.0240045	0.0123774	Homo sapiens olfactory receptor, family 8, subfamily J, member 1 (OR8J1), mRNA [NM_001005205]	GO:0004872(receptor activity)|GO:0004984(olfactory receptor activity)|GO:0005886(plasma membrane)|GO:0007608(sensory perception of smell)|GO:0016021(integral to membrane)|GO:0050896(response to stimulus)
USP47	NM_017944	55031	0.0432051					0.593601	0.326046	0.830721	0.340754	-0.146791	0.597248	-0.292007	0.219734	-0.125364	-1.35105	-0.567018	-0.7172	-0.460598	-0.219795	-1.10534	0.772484	0.147006	0.289918	0.464946	-0.183587	Homo sapiens ubiquitin specific peptidase 47 (USP47), mRNA [NM_017944]	GO:0004221(ubiquitin thiolesterase activity)|GO:0004843(ubiquitin-specific protease activity)|GO:0005515(protein binding)|GO:0005737(cytoplasm)|GO:0006284(base-excision repair)|GO:0006511(ubiquitin-dependent protein catabolic process)|GO:0006974(response to DNA damage stimulus)|GO:0008233(peptidase activity)|GO:0008234(cysteine-type peptidase activity)|GO:0010972(negative regulation of G2/M trans…
HEYL	NM_014571	26508	0.770293					-0.113556	0.236225	0.908279	-0.0487334	0.438746	0.047542	0.543015	0.15353	-0.425401	-0.477682	0.509225	0.743363	0.629433	-0.895425	0.880312	-0.698964	0.132351	0.219328	0.332248	1.28311	Homo sapiens hairy/enhancer-of-split related with YRPW motif-like (HEYL), mRNA [NM_014571]	GO:0003677(DNA binding)|GO:0003700(sequence-specific DNA binding transcription factor activity)|GO:0005634(nucleus)|GO:0006351(transcription, DNA-dependent)|GO:0006355(regulation of transcription, DNA-dependent)|GO:0007219(Notch signaling pathway)|GO:0007275(multicellular organismal development)|GO:0007399(nervous system development)
AP2B1	NM_001030006	163	0.493019					-0.279592	0.437097	0.193596	0.0334395	0.116875	0.075035	-0.053369	-0.0466243	-0.234948	-0.601376	0.00743582	0.046835	0.0607357	0.132688	-0.543084	-0.0773648	-0.218939	0.0346308	-0.00743582	-0.235992	Homo sapiens adaptor-related protein complex 2, beta 1 subunit (AP2B1), transcript variant 1, mRNA [NM_001030006]	GO:0005515(protein binding)|GO:0005829(cytosol)|GO:0005886(plasma membrane)|GO:0005905(coated pit)|GO:0006886(intracellular protein transport)|GO:0007173(epidermal growth factor receptor signaling pathway)|GO:0007268(synaptic transmission)|GO:0007411(axon guidance)|GO:0008565(protein transporter activity)|GO:0016032(viral reproduction)|GO:0016192(vesicle-mediated transport)|GO:0030117(membrane co…
PLCB1	NM_182734	23236	0.555953					0.0222884	1.21527	-1.44988	0.471103	0.950521	-0.765764	0.266089	-3.34886	0.126653	-0.352231	-0.682371	0.1367	-1.9693	-0.0619449	-0.641688	-0.541363	-0.415667	-4.13976	0.073855	-0.505107	Homo sapiens phospholipase C, beta 1 (phosphoinositide-specific) (PLCB1), transcript variant 2, mRNA [NM_182734]	GO:0000086(G2/M transition of mitotic cell cycle)|GO:0000790(nuclear chromatin)|GO:0004435(phosphatidylinositol phospholipase C activity)|GO:0004871(signal transducer activity)|GO:0005096(GTPase activator activity)|GO:0005509(calcium ion binding)|GO:0005516(calmodulin binding)|GO:0005546(phosphatidylinositol-4,5-bisphosphate binding)|GO:0005624(membrane fraction)|GO:0005634(nucleus)|GO:0005737(cy…
SAR1B	NM_001033503	51128	0.0101066					-1.2862	-1.04768	-0.56886	-0.56965	-0.358014	-0.553937	0.110803	-0.347791	0.222399	1.14196	0.666957	0.973168	0.553703	0.428394	1.94839	-0.953076	0.220698	-0.0715393	-0.457593	0.52798	Homo sapiens SAR1 homolog B (S. cerevisiae) (SAR1B), transcript variant 1, mRNA [NM_001033503]	GO:0000166(nucleotide binding)|GO:0003924(GTPase activity)|GO:0005525(GTP binding)|GO:0005622(intracellular)|GO:0005783(endoplasmic reticulum)|GO:0005789(endoplasmic reticulum membrane)|GO:0005794(Golgi apparatus)|GO:0005829(cytosol)|GO:0006184(GTP catabolic process)|GO:0006886(intracellular protein transport)|GO:0006888(ER to Golgi vesicle-mediated transport)|GO:0012507(ER to Golgi transport ves…
NELL2	NM_006159	4753	0.228449					-0.315241	-0.866799	-1.6619	-0.993624	-1.28164	0.627306	-0.601101	-0.359405	-0.242928	-1.24856	-0.772496	-1.07209	-1.41639	-0.259969	-3.8669	0.430968	-0.370294	-0.825539	0.0738073	-0.608304	Homo sapiens NEL-like 2 (chicken) (NELL2), transcript variant 2, mRNA [NM_006159]	GO:0005198(structural molecule activity)|GO:0005509(calcium ion binding)|GO:0005515(protein binding)|GO:0005576(extracellular region)|GO:0007155(cell adhesion)|GO:0040008(regulation of growth)
ZNF418	NM_133460	147686	9.8875e-07	x				0.572743	0.527919	0.796617	0.717825	0.774129	-0.00156219	-0.0734786	0.0276458	-0.0963094	0.114393	-0.0767392	0.00648441	0.0848	0.00156219	-0.148822	-0.266646	-0.346599	-0.258723	-0.142403	0.0160954	Homo sapiens zinc finger protein 418 (ZNF418), mRNA [NM_133460]	GO:0003677(DNA binding)|GO:0005622(intracellular)|GO:0005634(nucleus)|GO:0006355(regulation of transcription, DNA-dependent)|GO:0008270(zinc ion binding)|GO:0046872(metal ion binding)
TIGD1	NM_145702	200765	9.8875e-07	x				1.37682	0.572914	0.998731	1.12664	0.813097	-0.275983	-0.517667	-0.151268	-0.561651	-1.13555	-1.40409	-1.35762	-1.1494	-0.802151	-1.6086	0.768985	0.765701	0.770753	0.727286	0.403839	Homo sapiens tigger transposable element derived 1 (TIGD1), mRNA [NM_145702]	GO:0000775(chromosome, centromeric region)|GO:0003677(DNA binding)|GO:0005634(nucleus)|GO:0006355(regulation of transcription, DNA-dependent)
IL1F5	NM_012275	26525	0.628853					-0.00932668	0.0128926	0.876575	0.72396	-0.0019959	-0.0196034	-0.0118277	-0.0327399	-0.0130552	-0.0283147	0.0730865	0.490101	0.00423038	-0.00272731	0.182657	-0.00683004	0.0019959	0.0212154	1.719	0.0443424	Homo sapiens interleukin 1 family, member 5 (delta) (IL1F5), transcript variant 1, mRNA [NM_012275]	GO:0001960(negative regulation of cytokine-mediated signaling pathway)|GO:0005125(cytokine activity)|GO:0005152(interleukin-1 receptor antagonist activity)|GO:0005576(extracellular region)|GO:0005615(extracellular space)
RGS3	NM_134427	5998	0.176978					-0.756428	-0.148816	-0.319584	0.0405091	-0.360264	-0.393846	-0.376735	-0.411811	-0.265939	-0.109656	-0.0405091	0.414584	0.411082	0.301171	-0.190434	-1.27807	-0.0547439	0.315674	-1.07133	-0.343059	Homo sapiens regulator of G-protein signaling 3 (RGS3), transcript variant 4, mRNA [NM_134427]	GO:0000188(inactivation of MAPK activity)|GO:0004871(signal transducer activity)|GO:0005096(GTPase activator activity)|GO:0005634(nucleus)|GO:0005737(cytoplasm)|GO:0005829(cytosol)|GO:0005886(plasma membrane)|GO:0008277(regulation of G-protein coupled receptor protein signaling pathway)|GO:0009968(negative regulation of signal transduction)|GO:0043547(positive regulation of GTPase activity)
C1QTNF7	NM_031911	114905	0.527886					0.00145433	0.00596332	0.00704959	-0.00995867	-0.00135146	-0.00192368	-0.0343889	-0.000675492	0.0030626	-0.00598776	-0.0165662	0.00166195	-0.0125247	-0.0112673	0.0168407	0.00772164	0.0031663	0.000675492	-0.0149377	0.497108	Homo sapiens C1q and tumor necrosis factor related protein 7 (C1QTNF7), transcript variant 3, mRNA [NM_031911]	GO:0005576(extracellular region)|GO:0005581(collagen)|GO:0005615(extracellular space)|GO:0051260(protein homooligomerization)
INF2	NM_032714	64423	0.54351					0.724042	0.938175	-1.09034	1.49639	1.52379	-0.142874	0.330729	-1.4238	0.711269	0.575496	0.117998	0.641812	-0.768998	0.76737	1.10473	-0.151378	0.32708	-2.4599	0.45417	0.298256	Homo sapiens inverted formin, FH2 and WH2 domain containing (INF2), transcript variant 3, mRNA [NM_032714]	GO:0003779(actin binding)|GO:0005488(binding)|GO:0005634(nucleus)|GO:0005737(cytoplasm)|GO:0005783(endoplasmic reticulum)|GO:0016043(cellular component organization)|GO:0017048(Rho GTPase binding)|GO:0030036(actin cytoskeleton organization)|GO:0048471(perinuclear region of cytoplasm)
SPHK2	NM_020126	56848	9.8875e-07	x				-0.648643	-0.724291	-0.506076	-0.62836	-0.859212	-0.142355	-0.176808	-0.244634	-0.0157771	-0.0838336	0.409153	0.0787182	0.28071	0.148228	0.0766332	0.111088	-0.00384351	0.0247546	0.0258073	0.0830514	Homo sapiens sphingosine kinase 2 (SPHK2), transcript variant 1, mRNA [NM_020126]	GO:0000166(nucleotide binding)|GO:0001568(blood vessel development)|GO:0004143(diacylglycerol kinase activity)|GO:0005515(protein binding)|GO:0005524(ATP binding)|GO:0005624(membrane fraction)|GO:0005737(cytoplasm)|GO:0005765(lysosomal membrane)|GO:0005829(cytosol)|GO:0006665(sphingolipid metabolic process)|GO:0006669(sphinganine-1-phosphate biosynthetic process)|GO:0006670(sphingosine metabolic …
CAMK1	NM_003656	8536	1.01226e-06	x	x	x	x	-0.305078	-0.808909	-0.490606	-0.717704	-0.281837	1.53349	1.84863	1.07693	1.15827	2.20622	2.97504	3.21675	3.06368	3.00821	3.78977	-2.59605	-1.14001	-0.631469	-1.56609	-0.148404	Homo sapiens calcium/calmodulin-dependent protein kinase I (CAMK1), mRNA [NM_003656]	GO:0000166(nucleotide binding)|GO:0004683(calmodulin-dependent protein kinase activity)|GO:0005516(calmodulin binding)|GO:0005524(ATP binding)|GO:0005634(nucleus)|GO:0005737(cytoplasm)|GO:0006468(protein phosphorylation)|GO:0006913(nucleocytoplasmic transport)|GO:0007165(signal transduction)|GO:0007275(multicellular organismal development)|GO:0007399(nervous system development)|GO:0030154(cell di…
ATP10B	NM_025153	23120	0.312159					-0.0164867	-0.0119334	-0.0013483	0.000269539	0.0381337	-0.0139113	-0.0586364	0.00242384	-0.0179746	-0.00700044	0.0312443	0.0206067	0.00301082	-0.0233935	0.051247	-0.0159415	0.0121758	0.00149397	-0.0442134	0.015428	Homo sapiens ATPase, class V, type 10B (ATP10B), mRNA [NM_025153]	GO:0000166(nucleotide binding)|GO:0000287(magnesium ion binding)|GO:0004012(phospholipid-translocating ATPase activity)|GO:0005524(ATP binding)|GO:0006754(ATP biosynthetic process)|GO:0015662(ATPase activity, coupled to transmembrane movement of ions, phosphorylative mechanism)|GO:0015914(phospholipid transport)|GO:0016020(membrane)|GO:0016021(integral to membrane)|GO:0016787(hydrolase activity)
ATP6V0A1	NM_005177	535	1.01786e-06	x				-0.478569	-0.791682	-0.157865	-0.871492	-0.52607	0.930903	1.75908	1.37731	1.07739	1.59584	1.00932	1.06848	1.04789	0.833355	0.588571	-0.293559	-0.572053	-0.137557	-0.181267	-0.0834561	Homo sapiens ATPase, H+ transporting, lysosomal V0 subunit a1 (ATP6V0A1), transcript variant 3, mRNA [NM_005177]	GO:0005515(protein binding)|GO:0005634(nucleus)|GO:0005730(nucleolus)|GO:0005737(cytoplasm)|GO:0005794(Golgi apparatus)|GO:0005886(plasma membrane)|GO:0006811(ion transport)|GO:0006879(cellular iron ion homeostasis)|GO:0008286(insulin receptor signaling pathway)|GO:0010008(endosome membrane)|GO:0015078(hydrogen ion transmembrane transporter activity)|GO:0015991(ATP hydrolysis coupled proton trans…
KIRREL2	NM_199180	84063	1.01786e-06	x	x	x		-3.70075	-3.70644	-2.49968	-2.51793	-3.3007	-1.1423	-0.319754	-0.632121	0.113942	0.487724	0.117141	0.242403	0.0184215	-0.108391	0.768463	-3.01949	-3.70435	-3.23479	-3.24975	-2.47198	Homo sapiens kin of IRRE like 2 (Drosophila) (KIRREL2), transcript variant 3, mRNA [NM_199180]	GO:0005886(plasma membrane)|GO:0007155(cell adhesion)|GO:0016020(membrane)|GO:0016021(integral to membrane)
ALB	NM_000477	213	0.311794					0.53298	-0.845444	-0.840266	-0.837065	-0.0817959	1.5088	0.468078	1.22643	0.757235	-0.509414	0.321377	-0.615719	0.662842	-0.505475	-0.465823	1.05817	-0.117459	-0.832997	1.57418	-0.763134	Homo sapiens albumin (ALB), mRNA [NM_000477]	GO:0002576(platelet degranulation)|GO:0003677(DNA binding)|GO:0005504(fatty acid binding)|GO:0005507(copper ion binding)|GO:0005515(protein binding)|GO:0005576(extracellular region)|GO:0005604(basement membrane)|GO:0005615(extracellular space)|GO:0005737(cytoplasm)|GO:0006629(lipid metabolic process)|GO:0006810(transport)|GO:0006950(response to stress)|GO:0007584(response to nutrient)|GO:0007596(…
POLD4	NM_021173	57804	1.02276e-06	x				-0.505412	-0.364357	-0.422995	-0.433484	-0.433484	0.165155	0.203672	0.106522	0.223636	0.351507	0.363637	0.37559	0.52978	0.502879	0.135882	-0.235809	-0.342062	-0.559267	-0.22131	-0.400068	Homo sapiens polymerase (DNA-directed), delta 4 (POLD4), mRNA [NM_021173]	GO:0000084(S phase of mitotic cell cycle)|GO:0000278(mitotic cell cycle)|GO:0000722(telomere maintenance via recombination)|GO:0000723(telomere maintenance)|GO:0001938(positive regulation of endothelial cell proliferation)|GO:0003887(DNA-directed DNA polymerase activity)|GO:0005515(protein binding)|GO:0005634(nucleus)|GO:0005654(nucleoplasm)|GO:0006260(DNA replication)|GO:0006271(DNA strand elong…
VEGFB	NM_003377	7423	1.02276e-06	x				-0.410129	-0.420786	-0.326454	-0.659302	-0.494244	0.147829	0.241102	0.463685	0.0953002	-0.0386208	-0.0662391	-0.17392	0.156347	0.083093	-0.0613622	0.728777	0.625358	0.633387	0.872455	0.868722	Homo sapiens vascular endothelial growth factor B (VEGFB), mRNA [NM_003377]	GO:0001938(positive regulation of endothelial cell proliferation)|GO:0002576(platelet degranulation)|GO:0005515(protein binding)|GO:0005576(extracellular region)|GO:0005615(extracellular space)|GO:0005622(intracellular)|GO:0006493(protein O-linked glycosylation)|GO:0006916(anti-apoptosis)|GO:0007596(blood coagulation)|GO:0008083(growth factor activity)|GO:0008201(heparin binding)|GO:0010629(negat…
NR1D2	NM_005126	9975	1.03138e-06	x				1.23639	1.17548	1.07731	1.13468	1.01138	-0.210012	0.0505057	-0.17226	-0.0505057	-0.666396	-0.776769	-0.632192	-0.732457	-0.354565	-1.23961	0.914167	0.634271	0.552235	0.845865	0.358442	Homo sapiens nuclear receptor subfamily 1, group D, member 2 (NR1D2), transcript variant 1, mRNA [NM_005126]	GO:0003700(sequence-specific DNA binding transcription factor activity)|GO:0003707(steroid hormone receptor activity)|GO:0004879(ligand-dependent nuclear receptor activity)|GO:0005634(nucleus)|GO:0005654(nucleoplasm)|GO:0006355(regulation of transcription, DNA-dependent)|GO:0008270(zinc ion binding)|GO:0010467(gene expression)|GO:0034339(regulation of transcription from RNA polymerase II promoter…
NSUN5	NM_148956	55695	0.760818					0.099493	-0.32087	-0.167283	0.104011	0.125499	0.0483482	-0.150954	0.286516	0.0895353	-0.0755183	-0.0994221	-0.181347	-0.0852074	0.137048	-0.0999709	0.246509	-0.118758	-0.199906	0.302457	0.0249607	Homo sapiens NOP2/Sun domain family, member 5 (NSUN5), transcript variant 1, mRNA [NM_148956]	GO:0008168(methyltransferase activity)|GO:0016740(transferase activity)
ITGAX	XM_003120366	100510454	1.04424e-06	x	x	x		-1.38697	-1.36562	-1.35263	-1.3811	-1.39488	-0.180394	1.56289	0.44357	1.87143	1.18318	1.85933	2.27885	3.03808	1.47227	2.27789	-1.39894	-1.37573	-1.38268	-1.39079	-1.38771	PREDICTED: Homo sapiens integrin alpha-X-like, transcript variant 2 (LOC100510454), mRNA [XM_003120366]
ZNF812	NM_001199814	729648	0.0135443					-1.00064	-0.354309	-1.24615	0.0352285	-0.182393	-0.329559	0.0692166	-0.280432	0.135465	0.444019	0.266192	0.69884	0.412926	0.584407	1.61786	-0.436917	-0.00465317	-0.483395	-0.836706	0.255844	Homo sapiens zinc finger protein 812 (ZNF812), mRNA [NM_001199814]	GO:0003677(DNA binding)|GO:0005622(intracellular)|GO:0005634(nucleus)|GO:0006355(regulation of transcription, DNA-dependent)|GO:0008270(zinc ion binding)|GO:0046872(metal ion binding)
TGFB1	NM_000660	7040	1.04665e-06	x				0.50155	1.114	0.724069	0.606746	0.940438	-0.341822	0.104363	-0.248087	0.0109089	-0.0348825	-0.193349	-0.00124576	-0.178922	0.142978	0.0277447	-0.88289	-0.768635	-0.866515	-0.624235	-0.618057	Homo sapiens transforming growth factor, beta 1 (TGFB1), mRNA [NM_000660]	GO:0000060(protein import into nucleus, translocation)|GO:0000122(negative regulation of transcription from RNA polymerase II promoter)|GO:0001657(ureteric bud development)|GO:0001666(response to hypoxia)|GO:0001763(morphogenesis of a branching structure)|GO:0001933(negative regulation of protein phosphorylation)|GO:0001934(positive regulation of protein phosphorylation)|GO:0002028(regulation of …
MLF1IP	NM_024629	79682	0.0252596					-1.77218	-0.739815	-1.19277	-0.931406	-0.676745	-0.505511	0.684341	1.12545	-1.03061	2.03102	2.36027	1.059	0.901002	-0.0752104	3.97044	-1.18805	-0.374591	0.0752104	-0.545836	0.602341	Homo sapiens MLF1 interacting protein (MLF1IP), mRNA [NM_024629]	GO:0000087(M phase of mitotic cell cycle)|GO:0000236(mitotic prometaphase)|GO:0000278(mitotic cell cycle)|GO:0000777(condensed chromosome kinetochore)|GO:0005634(nucleus)|GO:0005654(nucleoplasm)|GO:0005694(chromosome)|GO:0005737(cytoplasm)|GO:0005813(centrosome)|GO:0005829(cytosol)|GO:0006334(nucleosome assembly)|GO:0006355(regulation of transcription, DNA-dependent)|GO:0034080(CenH3-containing n…
ZFP36L1	NM_004926	677	0.304201					0.140979	-0.0381179	0.0325458	-0.018442	-0.0940574	0.279522	0.409364	0.281442	0.411204	-0.1054	-0.179912	0.720042	0.45205	0.970386	-0.465645	-0.0964685	-0.197531	-0.428137	0.146988	-0.0792874	Homo sapiens zinc finger protein 36, C3H type-like 1 (ZFP36L1), mRNA [NM_004926]	GO:0000288(nuclear-transcribed mRNA catabolic process, deadenylation-dependent decay)|GO:0001570(vasculogenesis)|GO:0003677(DNA binding)|GO:0003700(sequence-specific DNA binding transcription factor activity)|GO:0003729(mRNA binding)|GO:0005515(protein binding)|GO:0005634(nucleus)|GO:0005737(cytoplasm)|GO:0005829(cytosol)|GO:0006351(transcription, DNA-dependent)|GO:0006402(mRNA catabolic process)…
CD2	NM_001767	914	1.05203e-06	x				-0.566648	-0.392336	-0.673829	-0.496758	-0.154655	0.225249	0.456229	0.198647	0.456229	0.772543	1.03278	1.01045	1.0566	1.03278	0.590632	-0.544825	-0.537571	-0.716924	-0.269246	-0.344297	Homo sapiens CD2 molecule (CD2), mRNA [NM_001767]	GO:0001766(membrane raft polarization)|GO:0004872(receptor activity)|GO:0005515(protein binding)|GO:0005576(extracellular region)|GO:0005886(plasma membrane)|GO:0005887(integral to plasma membrane)|GO:0006917(induction of apoptosis)|GO:0007166(cell surface receptor linked signaling pathway)|GO:0007596(blood coagulation)|GO:0009897(external side of plasma membrane)|GO:0009898(internal side of plas…
HSD17B7	NM_016371	51478	1.05203e-06	x				-0.627457	-1.28712	-1.0005	-0.616099	-0.726798	-0.111542	-0.292195	-0.273154	0.120987	-0.115769	0.293785	0.368467	0.122769	0.0585416	-0.0802348	1.01086	1.0235	0.852933	0.848691	0.603156	Homo sapiens hydroxysteroid (17-beta) dehydrogenase 7 (HSD17B7), mRNA [NM_016371]	GO:0000253(3-keto sterol reductase activity)|GO:0004303(estradiol 17-beta-dehydrogenase activity)|GO:0005148(prolactin receptor binding)|GO:0005488(binding)|GO:0005783(endoplasmic reticulum)|GO:0005789(endoplasmic reticulum membrane)|GO:0005886(plasma membrane)|GO:0006694(steroid biosynthetic process)|GO:0006695(cholesterol biosynthetic process)|GO:0016021(integral to membrane)|GO:0016491(oxidore…
RELT	NM_032871	84957	1.05203e-06	x				-0.155155	-0.304294	-0.148873	-0.328981	-0.0322048	-0.0991695	0.140423	0.164499	0.0415034	0.402044	0.475034	0.492929	0.499775	0.475654	0.78136	-0.788054	-0.83735	-0.653167	-0.758528	-0.434823	Homo sapiens RELT tumor necrosis factor receptor (RELT), transcript variant 1, mRNA [NM_032871]	GO:0004872(receptor activity)|GO:0005488(binding)|GO:0005737(cytoplasm)|GO:0005886(plasma membrane)|GO:0016021(integral to membrane)
RFFL	NM_001017368	117584	1.05203e-06	x				0.571297	0.640169	0.760658	0.437933	0.561883	0.163746	0.189465	0.121213	0.28799	0.14398	-0.00589007	-0.00161255	-0.067833	0.0718162	-0.156799	0.0297985	-0.0406645	-0.0443853	0.0304281	0.049116	Homo sapiens ring finger and FYVE-like domain containing 1 (RFFL), transcript variant 2, mRNA [NM_001017368]	GO:0005737(cytoplasm)|GO:0006886(intracellular protein transport)|GO:0006915(apoptosis)|GO:0008270(zinc ion binding)|GO:0016020(membrane)|GO:0016023(cytoplasmic membrane-bounded vesicle)|GO:0016874(ligase activity)|GO:0043231(intracellular membrane-bounded organelle)|GO:0046872(metal ion binding)
LOR	NM_000427	4014	0.579152					-0.00850367	-0.0125259	-7.77859e-05	-0.00137487	0.491721	-0.00766929	-0.033656	0.00809292	-0.000648359	7.77859e-05	1.24047	0.0325845	0.0237868	-0.00459668	0.0349148	-0.00246532	0.0288787	0.00380649	-0.012369	0.0179088	Homo sapiens loricrin (LOR), mRNA [NM_000427]	GO:0001533(cornified envelope)|GO:0005198(structural molecule activity)|GO:0005200(structural constituent of cytoskeleton)|GO:0005515(protein binding)|GO:0005626(insoluble fraction)|GO:0005634(nucleus)|GO:0005654(nucleoplasm)|GO:0005737(cytoplasm)|GO:0009898(internal side of plasma membrane)|GO:0018149(peptide cross-linking)|GO:0030216(keratinocyte differentiation)|GO:0030280(structural constitue…
AKAP5	NM_004857	9495	1.05203e-06	x	x	x		-1.98425	-1.97092	-1.98171	-1.96348	-1.98002	0.12695	-1.73611	-0.92303	-1.9171	0.299058	1.56314	2.35702	2.19337	1.68326	2.086	-1.98711	-1.97881	-1.88848	-1.94822	-1.84739	Homo sapiens A kinase (PRKA) anchor protein 5 (AKAP5), mRNA [NM_004857]	GO:0001664(G-protein-coupled receptor binding)|GO:0001934(positive regulation of protein phosphorylation)|GO:0003779(actin binding)|GO:0005515(protein binding)|GO:0005516(calmodulin binding)|GO:0005737(cytoplasm)|GO:0005829(cytosol)|GO:0005886(plasma membrane)|GO:0006112(energy reserve metabolic process)|GO:0006605(protein targeting)|GO:0007165(signal transduction)|GO:0007268(synaptic transmissio…
KLRF1	NM_016523	51348	0.055746					-1.00443	-0.205594	-1.64306	0.0532729	1.49908	-1.03807	-1.21558	-1.90634	-0.928595	-1.37072	-0.153565	-0.923879	-1.24523	-0.75647	-0.788267	-1.88728	-1.76091	-4.227	-1.59342	-1.42073	Homo sapiens killer cell lectin-like receptor subfamily F, member 1 (KLRF1), mRNA [NM_016523]	GO:0004888(transmembrane receptor activity)|GO:0005488(binding)|GO:0005529(sugar binding)|GO:0005887(integral to plasma membrane)|GO:0007166(cell surface receptor linked signaling pathway)|GO:0016020(membrane)|GO:0032393(MHC class I receptor activity)
FLJ39639	NR_033904	283876	1.05203e-06	x	x			1.88007	1.63927	2.00955	1.99452	1.44717	-0.326737	-0.774111	-0.3308	-0.568205	-1.27952	-0.756425	-1.0237	-0.727832	-0.381831	-1.61475	1.15977	0.685285	1.0223	1.06149	0.326737	Homo sapiens hypothetical protein FLJ39639 (FLJ39639), non-coding RNA [NR_033904]
PVRL3	NM_015480	25945	0.392004					-0.880078	0.388042	-0.363484	-0.0184287	0.417434	-1.27316	-0.136118	-1.33583	-0.00212732	0.533848	-0.682329	0.829289	-0.224201	0.469786	0.816481	-0.333481	0.906061	-0.278491	0.645839	0.999861	Homo sapiens poliovirus receptor-related 3 (PVRL3), mRNA [NM_015480]	GO:0002089(lens morphogenesis in camera-type eye)|GO:0005515(protein binding)|GO:0005886(plasma membrane)|GO:0005913(cell-cell adherens junction)|GO:0007156(homophilic cell adhesion)|GO:0009566(fertilization)|GO:0016021(integral to membrane)|GO:0034329(cell junction assembly)|GO:0034332(adherens junction organization)|GO:0042803(protein homodimerization activity)|GO:0043296(apical junction comple…
DENND1B	NM_001195215	163486	1.07356e-06	x				0.00638185	0.000738799	0.00221332	-0.000738799	-0.219922	-0.209038	0.269908	-0.0647446	0.117394	0.348463	0.591956	0.831431	0.870744	0.673535	0.63111	-0.692629	-0.834435	-1.08982	-0.685555	-0.516355	Homo sapiens DENN/MADD domain containing 1B (DENND1B), transcript variant 3, mRNA [NM_001195215]	GO:0005085(guanyl-nucleotide exchange factor activity)|GO:0005737(cytoplasm)|GO:0005829(cytosol)|GO:0030136(clathrin-coated vesicle)|GO:0031410(cytoplasmic vesicle)
EVI5	NM_005665	7813	1.09649e-06	x	x	x		-0.440564	-1.15624	-0.264214	-2.11515	-1.23179	1.22432	1.33607	1.55047	0.767606	0.752471	2.88454	2.86546	3.13121	2.31275	4.51414	-0.823022	-1.50074	-0.839022	-0.983957	-1.20081	Homo sapiens ecotropic viral integration site 5 (EVI5), mRNA [NM_005665]	GO:0005097(Rab GTPase activator activity)|GO:0005515(protein binding)|GO:0005622(intracellular)|GO:0005634(nucleus)|GO:0005737(cytoplasm)|GO:0005815(microtubule organizing center)|GO:0005819(spindle)|GO:0005856(cytoskeleton)|GO:0007049(cell cycle)|GO:0007275(multicellular organismal development)|GO:0008283(cell proliferation)|GO:0051301(cell division)
ZNF644	NM_201269	84146	0.522191					0.189903	0.117612	0.102797	-0.0897928	-0.198938	-0.211092	-0.301042	-0.271122	0.0987388	-0.246545	0.178293	-0.154085	-0.281688	-0.0739751	0.088498	0.0259117	-0.220894	-0.310584	0.337328	0.0419948	Homo sapiens zinc finger protein 644 (ZNF644), transcript variant 1, mRNA [NM_201269]	GO:0003677(DNA binding)|GO:0005622(intracellular)|GO:0005634(nucleus)|GO:0006355(regulation of transcription, DNA-dependent)|GO:0008270(zinc ion binding)|GO:0046872(metal ion binding)
ZNF510	NM_014930	22869	0.305052					0.536204	-0.136166	0.427694	0.0120766	-0.616602	-0.0474035	0.202656	0.539018	-0.114216	-1.88831	-0.414163	-1.03996	-0.246305	-0.807054	-0.588666	0.728429	-0.693022	0.91954	0.324626	0.0136789	Homo sapiens zinc finger protein 510 (ZNF510), mRNA [NM_014930]	GO:0003677(DNA binding)|GO:0005622(intracellular)|GO:0005634(nucleus)|GO:0006355(regulation of transcription, DNA-dependent)|GO:0008270(zinc ion binding)|GO:0046872(metal ion binding)
C10orf28	NM_014472	27291	0.0484972					0.218413	0.189227	0.408829	0.212876	0.16325	0.00103331	0.0219073	-0.405844	-0.0282487	0.0449271	0.144188	-0.00615039	-0.0635174	0.30748	0.222767	0.183801	-0.220058	-0.231785	-0.0249474	-0.0081668	Homo sapiens chromosome 10 open reading frame 28 (C10orf28), mRNA [NM_014472]	GO:0000166(nucleotide binding)
ARMETL1	NM_001029954	441549	0.422161					0.0388181	0.167019	0.0657082	-0.442855	-0.927961	0.283658	0.338086	-0.210785	-0.340942	-0.842068	-0.200512	-0.199517	-0.485399	-0.218955	-0.568621	0.764067	0.00282654	0.167329	0.231372	-0.368394	Homo sapiens cerebral dopamine neurotrophic factor (CDNF), mRNA [NM_001029954]	GO:0005576(extracellular region)|GO:0008083(growth factor activity)
KRTAP3-2	NM_031959	83897	0.734708					-0.00673759	-0.021741	-0.0221128	0.76436	0.0236328	-0.00710553	-0.0299958	0.00707071	0.420728	0.00138556	0.034297	-0.00689527	0.00357882	-0.00636975	0.0355225	-0.0146953	0.127221	-0.0117917	-0.0271146	-0.0140085	Homo sapiens keratin associated protein 3-2 (KRTAP3-2), mRNA [NM_031959]	GO:0005198(structural molecule activity)|GO:0045095(keratin filament)
LOC126075	NM_001080503	126075	1.09649e-06	x				-0.400865	-0.456246	-0.252686	-0.199886	-0.417181	0.4537	0.240552	0.495434	0.263856	0.29546	0.539608	0.527055	0.716816	0.753948	0.377555	0.0218243	-0.0218243	-0.087528	0.116621	0.0498327	Homo sapiens coiled-coil domain containing 159 (CCDC159), mRNA [NM_001080503]
ZC3H12C	NM_033390	85463	1.09649e-06	x	x	x	x	-0.31151	-1.67749	-0.597408	-1.65511	-1.05397	1.50645	3.32089	2.71958	1.95759	2.6271	2.57162	2.80837	2.03944	2.71294	4.45407	-1.67435	-1.68327	-1.67386	-1.69044	-0.945888	Homo sapiens zinc finger CCCH-type containing 12C (ZC3H12C), mRNA [NM_033390]	GO:0003676(nucleic acid binding)|GO:0004519(endonuclease activity)|GO:0008270(zinc ion binding)|GO:0016787(hydrolase activity)|GO:0046872(metal ion binding)
TRIM6-TRIM34	NM_130390	53840	0.0197723					0.372031	-0.0353077	0.534197	0.211274	0.215538	0.352556	0.284209	0.270618	0.35032	0.0118026	-0.12819	-0.309581	-0.250086	-0.240404	-1.37251	0.281832	0.176395	0.257984	-0.193936	-0.0650026	Homo sapiens tripartite motif containing 34 (TRIM34), transcript variant 3, mRNA [NM_130390]	GO:0003674(molecular_function)|GO:0005622(intracellular)|GO:0005737(cytoplasm)|GO:0008270(zinc ion binding)|GO:0046872(metal ion binding)|GO:0070206(protein trimerization)
LHPP	NM_022126	64077	1.09649e-06	x				-0.193839	-0.249625	-0.0245903	-0.0555695	-0.138325	0.333825	0.239119	0.498977	0.457435	0.587646	1.2811	0.70494	1.22624	0.801645	0.411684	-0.819707	-0.626249	-0.747449	-0.781096	-0.970169	Homo sapiens phospholysine phosphohistidine inorganic pyrophosphate phosphatase (LHPP), transcript variant 1, mRNA [NM_022126]	GO:0004427(inorganic diphosphatase activity)|GO:0016787(hydrolase activity)
ANGPTL1	NM_004673	9068	0.536474					-0.00405897	0.000494311	-0.00599351	0.00360405	-0.0025231	0.0896885	-0.0194581	-0.0200594	-0.000494311	-0.0159052	-0.0377101	-0.0407577	-0.0109159	0.0174422	0.0108341	0.304523	0.000790765	-0.00356335	-0.00118675	0.0128442	Homo sapiens angiopoietin-like 1 (ANGPTL1), mRNA [NM_004673]	GO:0005102(receptor binding)|GO:0005576(extracellular region)|GO:0005615(extracellular space)|GO:0007165(signal transduction)|GO:0007169(transmembrane receptor protein tyrosine kinase signaling pathway)
LOC440338	NM_001145205	729993	0.579152					0.00855073	0.0374816	0.0527868	0.0004616	0.00191808	-0.0122232	-0.0467891	0.00225772	0.00157837	-0.0239827	-0.0272966	-0.00177453	-0.0240321	0.805629	0.0137098	-0.00396542	-0.0131056	0.00264577	-0.0290308	0.0298867	Homo sapiens shisa homolog 9 (Xenopus laevis) (SHISA9), transcript variant 2, mRNA [NM_001145205]	GO:0005886(plasma membrane)|GO:0008328(ionotropic glutamate receptor complex)|GO:0016021(integral to membrane)|GO:0030054(cell junction)|GO:0032591(dendritic spine membrane)|GO:0042995(cell projection)|GO:0045202(synapse)|GO:0048172(regulation of short-term neuronal synaptic plasticity)
PCMTD2	NM_018257	55251	0.0132869					0.511902	0.267087	0.173581	0.247126	0.168502	0.261905	-0.13609	0.0247222	-0.15404	-0.855951	-0.488201	-0.555979	-0.21195	-0.35149	-1.86535	0.817056	0.330373	0.450612	0.524792	-0.000289421	Homo sapiens protein-L-isoaspartate (D-aspartate) O-methyltransferase domain containing 2 (PCMTD2), transcript variant 1, mRNA [NM_018257]	GO:0004719(protein-L-isoaspartate (D-aspartate) O-methyltransferase activity)|GO:0005737(cytoplasm)|GO:0006464(protein modification process)
SLC10A4	NM_152679	201780	0.237771					0.821879	1.17018	0.873346	0.31156	-0.853482	-0.618839	-0.896002	-0.2018	-0.867566	-0.202114	-0.865127	-0.872059	-0.825429	-0.0315855	1.05474	-0.393203	-0.168051	1.10348	-0.264429	0.0315855	Homo sapiens solute carrier family 10 (sodium/bile acid cotransporter family), member 4 (SLC10A4), mRNA [NM_152679]	GO:0006811(ion transport)|GO:0006814(sodium ion transport)|GO:0008508(bile acid:sodium symporter activity)|GO:0015293(symporter activity)|GO:0016020(membrane)|GO:0016021(integral to membrane)
LRRC59	NM_152463	146956	0.0384914					-1.67004	-2.07095	-2.00779	-1.51844	-0.100046	-0.692806	0.0205797	0.644403	-1.32697	1.23471	1.5938	0.259332	-0.146422	-0.504875	2.58353	0.113874	-0.387861	-0.404254	-0.0205797	0.304003	Homo sapiens essential meiotic endonuclease 1 homolog 1 (S. pombe) (EME1), transcript variant 2, mRNA [NM_152463]	GO:0003677(DNA binding)|GO:0004519(endonuclease activity)|GO:0005515(protein binding)|GO:0005634(nucleus)|GO:0005730(nucleolus)|GO:0006281(DNA repair)|GO:0006310(DNA recombination)|GO:0016787(hydrolase activity)|GO:0046872(metal ion binding)
DEFB118	NM_054112	117285	0.660984					0.151336	-0.00371984	0.294015	0.271996	0.000935157	-0.00884758	-0.0554685	-0.016548	0.631101	-0.0179292	0.128397	-0.000935157	-0.028305	-0.0236729	1.45834	-0.00392258	1.03446	-0.00935627	-0.0381849	1.7464	Homo sapiens defensin, beta 118 (DEFB118), mRNA [NM_054112]	GO:0005576(extracellular region)|GO:0007160(cell-matrix adhesion)|GO:0007283(spermatogenesis)|GO:0042742(defense response to bacterium)|GO:0045087(innate immune response)
ATP2A3	NM_174958	489	1.09649e-06	x				-0.00129967	0.401223	0.0757829	0.350045	0.218358	-0.232842	-0.181124	-0.162138	-0.00106693	0.0680145	0.272928	0.198004	0.051788	0.232508	-0.139299	-1.8498	-1.44481	-1.53605	-1.03401	-1.05066	Homo sapiens ATPase, Ca++ transporting, ubiquitous (ATP2A3), transcript variant 7, mRNA [NM_174958]	GO:0000166(nucleotide binding)|GO:0005388(calcium-transporting ATPase activity)|GO:0005515(protein binding)|GO:0005524(ATP binding)|GO:0005634(nucleus)|GO:0005783(endoplasmic reticulum)|GO:0005789(endoplasmic reticulum membrane)|GO:0006754(ATP biosynthetic process)|GO:0006810(transport)|GO:0006812(cation transport)|GO:0006816(calcium ion transport)|GO:0007596(blood coagulation)|GO:0016020(membran…
AUTS2	NM_015570	26053	0.225364					-0.206615	1.30379	-0.752951	0.612613	1.35701	-1.47333	0.0919196	-2.76887	-0.282308	0.502632	0.909819	0.822378	-0.0204654	0.363851	0.517276	-0.780703	0.199862	-1.5521	0.378807	0.297797	Homo sapiens autism susceptibility candidate 2 (AUTS2), transcript variant 1, mRNA [NM_015570]	GO:0003674(molecular_function)|GO:0005575(cellular_component)|GO:0008150(biological_process)
PXN	NM_002859	5829	1.09649e-06	x				0.775476	0.781023	0.70245	0.490403	0.778531	0	0	-0.13262	-0.0831036	-0.494397	-0.777812	-0.590868	-0.87481	-0.576257	-1.1108	0.826658	0.274511	0.391214	0.646625	0.437686	Homo sapiens paxillin (PXN), transcript variant 2, mRNA [NM_002859]	GO:0005515(protein binding)|GO:0005737(cytoplasm)|GO:0005856(cytoskeleton)|GO:0005875(microtubule associated complex)|GO:0005886(plasma membrane)|GO:0005925(focal adhesion)|GO:0006936(muscle contraction)|GO:0007155(cell adhesion)|GO:0007160(cell-matrix adhesion)|GO:0007165(signal transduction)|GO:0007172(signal complex assembly)|GO:0007173(epidermal growth factor receptor signaling pathway)|GO:00…
PCDHGA12	NM_032088	9708	0.037946					0.325939	1.16962	1.08462	0.443082	0.126151	-0.155586	-0.0130549	-0.199807	0.181699	0.0285118	0.0538159	0.202644	0.275177	0.503967	-0.57963	-0.555736	0.0130549	0.262151	-0.371762	-0.38318	Homo sapiens protocadherin gamma subfamily A, 8 (PCDHGA8), transcript variant 1, mRNA [NM_032088]	GO:0005509(calcium ion binding)|GO:0005886(plasma membrane)|GO:0007155(cell adhesion)|GO:0007156(homophilic cell adhesion)|GO:0016021(integral to membrane)
TNPO1	NM_002270	3842	0.21683					0.454814	0.0626555	0.527549	0.129508	-0.133478	-0.00265228	-0.104363	0.23056	0.0420115	-0.413708	-0.0647028	0.0310007	-0.0970296	-0.161476	-0.137971	0.140004	-0.00699075	0.0179591	0.12311	-0.0820917	Homo sapiens transportin 1 (TNPO1), transcript variant 1, mRNA [NM_002270]	GO:0000060(protein import into nucleus, translocation)|GO:0005515(protein binding)|GO:0005634(nucleus)|GO:0005737(cytoplasm)|GO:0005829(cytosol)|GO:0008139(nuclear localization sequence binding)|GO:0008565(protein transporter activity)|GO:0016070(RNA metabolic process)|GO:0016071(mRNA metabolic process)|GO:0044419(interspecies interaction between organisms)
ARFGEF1	NM_006421	10565	0.851754					0.148384	-0.122031	0.181916	0.0687224	-0.257667	0.183336	-0.0650497	0.138311	0.0181545	-0.380069	-0.0428207	-0.00889086	-0.0301569	0.0473004	-0.346193	0.301154	0.000423922	-0.038362	0.00809903	-0.104937	Homo sapiens ADP-ribosylation factor guanine nucleotide-exchange factor 1(brefeldin A-inhibited) (ARFGEF1), mRNA [NM_006421]	GO:0005085(guanyl-nucleotide exchange factor activity)|GO:0005086(ARF guanyl-nucleotide exchange factor activity)|GO:0005515(protein binding)|GO:0005622(intracellular)|GO:0005737(cytoplasm)|GO:0006887(exocytosis)|GO:0008060(ARF GTPase activator activity)|GO:0017022(myosin binding)|GO:0032012(regulation of ARF protein signal transduction)
LOC100101266	NM_012206	26762	0.850092					0.0462413	0.0606651	-0.0338617	-0.590822	-1.29421	0.67946	-0.531475	0.0544645	-0.20562	-0.992402	-0.163478	-0.0127285	-0.130285	-0.217541	-3.13103	0.63325	-0.715135	0.299782	-0.183982	-1.56143	Homo sapiens hepatitis A virus cellular receptor 1 (HAVCR1), transcript variant 1, mRNA [NM_012206]	GO:0004872(receptor activity)|GO:0016020(membrane)|GO:0016021(integral to membrane)|GO:0044419(interspecies interaction between organisms)
A_19_P00317789			1.09649e-06	x				0.42814	0.326414	0.355582	0.270689	0.228588	-0.228588	-0.74631	-0.357897	-0.497419	-0.819552	-0.799188	-0.818632	-0.694734	-0.554958	-1.00526	0.651877	0.321259	0.373891	0.392194	0.25724	lincRNA:chr4:6675180-6677772 forward strand
NPR2	NM_003995	4882	0.0577834					-0.244445	-0.807913	-0.893159	-0.143521	0.128561	0.283665	-0.0405801	-0.0385145	0.257079	-0.395989	-0.0288301	0.075139	-0.117564	0.379903	-0.196116	0.29766	0.465028	-0.156372	0.572121	0.417547	Homo sapiens natriuretic peptide receptor B/guanylate cyclase B (atrionatriuretic peptide receptor B) (NPR2), mRNA [NM_003995]	GO:0000166(nucleotide binding)|GO:0001503(ossification)|GO:0004383(guanylate cyclase activity)|GO:0004672(protein kinase activity)|GO:0004872(receptor activity)|GO:0004888(transmembrane receptor activity)|GO:0005524(ATP binding)|GO:0005525(GTP binding)|GO:0005624(membrane fraction)|GO:0005886(plasma membrane)|GO:0006182(cGMP biosynthetic process)|GO:0006468(protein phosphorylation)|GO:0007165(sig…
CLIC6	NM_053277	54102	0.261363					-0.0585595	-2.07404	-1.61306	-2.26309	-2.1215	0.248816	-0.83319	-0.480913	-0.440749	-1.46521	0.281696	-1.55838	-0.108832	-0.94626	-0.880087	-0.240459	-1.13132	-2.01591	-0.606915	-0.718926	Homo sapiens chloride intracellular channel 6 (CLIC6), nuclear gene encoding mitochondrial protein, mRNA [NM_053277]	GO:0005244(voltage-gated ion channel activity)|GO:0005247(voltage-gated chloride channel activity)|GO:0005737(cytoplasm)|GO:0005886(plasma membrane)|GO:0006811(ion transport)|GO:0016021(integral to membrane)|GO:0034707(chloride channel complex)
ST5	NM_005418	6764	0.0156931					-1.69953	0.266094	-1.70019	-1.70324	-1.69997	1.76049	1.94308	2.13422	1.27183	0.788099	-0.113372	0.661354	-0.806897	0.265787	3.62518	0.383255	0.57477	-1.7056	-1.71526	-1.69111	Homo sapiens suppression of tumorigenicity 5 (ST5), transcript variant 1, mRNA [NM_005418]	GO:0005515(protein binding)|GO:0070374(positive regulation of ERK1 and ERK2 cascade)
CCDC90B	NM_021825	60492	0.0131649					-0.370596	-0.31019	-0.154496	0.0172575	-0.308327	-0.124825	0.0318115	0.0661056	0.141354	0.194188	0.151199	0.288127	0.0528849	0.16087	0.555783	-0.142958	0.305676	0.202274	-0.031913	0.10738	Homo sapiens coiled-coil domain containing 90B (CCDC90B), mRNA [NM_021825]	GO:0005739(mitochondrion)|GO:0016020(membrane)|GO:0016021(integral to membrane)
CENPBD1	NM_145039	92806	1.09649e-06	x				-1.18436	-0.650882	-0.803676	-0.79491	-1.098	-0.0947268	-0.124208	-0.0625756	0.193927	0.0310594	0.409707	0.281293	0.207161	0.230516	0.210593	-0.151892	0.166408	-0.0709668	-0.0497322	0.0329572	Homo sapiens CENPB DNA-binding domains containing 1 (CENPBD1), mRNA [NM_145039]	GO:0000775(chromosome, centromeric region)|GO:0003677(DNA binding)|GO:0005634(nucleus)|GO:0006355(regulation of transcription, DNA-dependent)
GRIK2	NM_175768	2898	0.423703					-0.000108002	-0.00248619	-0.0028649	0.0135445	0.0189376	0.00102566	-0.0182048	-0.00291901	-0.00318959	-0.0018372	0.043615	0.0327287	-0.0024321	0.830102	0.0101167	0.000108002	-0.00665748	-0.00459741	-0.0190253	-0.000162009	Homo sapiens glutamate receptor, ionotropic, kainate 2 (GRIK2), transcript variant 2, mRNA [NM_175768]	GO:0001662(behavioral fear response)|GO:0004872(receptor activity)|GO:0005216(ion channel activity)|GO:0005234(extracellular-glutamate-gated ion channel activity)|GO:0005624(membrane fraction)|GO:0005886(plasma membrane)|GO:0005887(integral to plasma membrane)|GO:0006810(transport)|GO:0006811(ion transport)|GO:0006874(cellular calcium ion homeostasis)|GO:0006886(intracellular protein transport)|G…
SLC37A2	NM_198277	219855	1.09649e-06	x	x	x	x	-1.36392	-3.59171	-2.11507	-3.5909	-3.12719	2.21682	4.90029	3.50131	4.29924	3.58424	1.45882	3.32385	1.49205	2.38556	2.69122	-3.58317	-1.16339	-3.60091	-2.55944	-1.92596	Homo sapiens solute carrier family 37 (glycerol-3-phosphate transporter), member 2 (SLC37A2), transcript variant 1, mRNA [NM_198277]	GO:0008643(carbohydrate transport)|GO:0016020(membrane)|GO:0016021(integral to membrane)|GO:0055085(transmembrane transport)
BDKRB2	NM_000623	624	0.110026					1.14654	1.31029	-0.0275707	0.258532	0.783261	0.510665	-0.00805137	-0.0286304	-0.0108237	0.527131	0.0861126	0.0043328	0.203408	0.000285821	0.00355542	-0.00471071	0.0297543	0.451014	0.47574	0.0100209	Homo sapiens bradykinin receptor B2 (BDKRB2), mRNA [NM_000623]	GO:0002020(protease binding)|GO:0004435(phosphatidylinositol phospholipase C activity)|GO:0004872(receptor activity)|GO:0004930(G-protein coupled receptor activity)|GO:0004947(bradykinin receptor activity)|GO:0005515(protein binding)|GO:0005768(endosome)|GO:0005886(plasma membrane)|GO:0005887(integral to plasma membrane)|GO:0006939(smooth muscle contraction)|GO:0006954(inflammatory response)|GO:0…
FUK	NM_145059	197258	0.33337					0.358786	0.19955	0.128539	0.270757	0.250965	0.510499	0.000983162	0.261637	0.040992	-0.327603	0.0107877	-0.188579	0.0574575	0.172285	-0.590961	0.342421	-0.163585	-0.0301283	0.228529	-0.0646183	Homo sapiens fucokinase (FUK), mRNA [NM_145059]	GO:0000166(nucleotide binding)|GO:0005524(ATP binding)|GO:0005737(cytoplasm)|GO:0008152(metabolic process)|GO:0016740(transferase activity)|GO:0050201(fucokinase activity)
CUGBP2	NM_001025077	10659	1.10499e-06	x				1.05295	0.885698	0.779895	0.796331	0.722598	0.128069	-0.0896183	0.0918472	-0.0688691	-0.315825	-0.187635	-0.180617	-0.176787	-0.0608056	0.0575359	0.101838	-0.0837506	-0.0885062	0.121657	0.0235696	Homo sapiens CUGBP, Elav-like family member 2 (CELF2), transcript variant 3, mRNA [NM_001025077]	GO:0000166(nucleotide binding)|GO:0003723(RNA binding)|GO:0005515(protein binding)|GO:0005634(nucleus)|GO:0005737(cytoplasm)|GO:0006396(RNA processing)|GO:0006397(mRNA processing)|GO:0008016(regulation of heart contraction)
MAGEH1	NM_014061	28986	0.385229					-0.034192	-0.0350041	0.187834	0.10402	-0.0367212	1.27617	0.33667	0.655005	0.260681	-0.600188	0.159224	1.25833	0.535802	1.2939	0.014038	0.460915	0.541916	0.602615	0.228148	0.28214	Homo sapiens melanoma antigen family H, 1 (MAGEH1), mRNA [NM_014061]	GO:0005737(cytoplasm)|GO:0006915(apoptosis)
PTGES	NM_004878	9536	0.576828					-0.00121332	0.00536917	0.0086754	-0.00237495	-0.000580095	-0.00100221	-0.0228028	-0.00623617	0.425795	0.284435	-0.0136171	-0.00533606	-0.0143093	-0.0126059	0.271998	0.251324	0.00073823	-0.00300896	-0.0185231	0.0102995	Homo sapiens prostaglandin E synthase (PTGES), mRNA [NM_004878]	GO:0001516(prostaglandin biosynthetic process)|GO:0005624(membrane fraction)|GO:0006633(fatty acid biosynthetic process)|GO:0006693(prostaglandin metabolic process)|GO:0007165(signal transduction)|GO:0016020(membrane)|GO:0016021(integral to membrane)|GO:0016853(isomerase activity)|GO:0043295(glutathione binding)|GO:0050220(prostaglandin-E synthase activity)
SORL1	NM_003105	6653	0.0336542					0.637722	0.595169	0.427795	0.113941	0.00325386	0.0946698	0.139276	0.300057	-0.145876	-1.05906	-0.485036	-0.605911	-0.327242	-0.519181	-1.80084	0.802624	-0.00325386	0.168919	0.307253	-0.339486	Homo sapiens sortilin-related receptor, L(DLR class) A repeats containing (SORL1), mRNA [NM_003105]	GO:0004888(transmembrane receptor activity)|GO:0005887(integral to plasma membrane)|GO:0006810(transport)|GO:0006869(lipid transport)|GO:0006898(receptor-mediated endocytosis)|GO:0008202(steroid metabolic process)|GO:0008203(cholesterol metabolic process)|GO:0016020(membrane)|GO:0030169(low-density lipoprotein particle binding)|GO:0034362(low-density lipoprotein particle)
SLC43A2	NM_152346	124935	0.0131944					-1.00108	-0.676978	-0.651325	-0.842342	-2.24487	-0.775423	0.789457	0.293389	0.699049	0.543824	-0.338767	0.149579	0.304313	-0.18942	0.643088	0.0720159	-0.348467	-0.0653221	-0.549799	-0.644836	Homo sapiens solute carrier family 43, member 2 (SLC43A2), mRNA [NM_152346]	GO:0003333(amino acid transmembrane transport)|GO:0005886(plasma membrane)|GO:0006811(ion transport)|GO:0006865(amino acid transport)|GO:0015171(amino acid transmembrane transporter activity)|GO:0015179(L-amino acid transmembrane transporter activity)|GO:0016021(integral to membrane)|GO:0034641(cellular nitrogen compound metabolic process)|GO:0055085(transmembrane transport)
GPNMB	NM_001005340	10457	1.10659e-06	x	x	x	x	-5.58602	-5.57759	-5.13511	-5.58284	-5.59242	4.38552	8.12305	6.25314	6.59633	5.86363	-1.23218	4.30768	1.39776	2.93389	1.49748	-3.20796	-2.99418	0.377068	-3.90138	-2.78826	Homo sapiens glycoprotein (transmembrane) nmb (GPNMB), transcript variant 1, mRNA [NM_001005340]	GO:0001649(osteoblast differentiation)|GO:0005178(integrin binding)|GO:0005887(integral to plasma membrane)|GO:0007155(cell adhesion)|GO:0008201(heparin binding)|GO:0008285(negative regulation of cell proliferation)|GO:0016020(membrane)|GO:0016021(integral to membrane)|GO:0016023(cytoplasmic membrane-bounded vesicle)|GO:0030282(bone mineralization)|GO:0042470(melanosome)
ITGAL	NM_002209	3683	0.0100277					-0.641605	-0.582328	-0.473274	-0.795269	-0.219191	-0.433428	0.00509161	-0.42406	-0.162057	0.0325428	0.294583	0.132527	0.568587	0.451525	-0.387791	0.167788	-0.282788	-0.0810585	0.224677	0.160154	Homo sapiens integrin, alpha L (antigen CD11A (p180), lymphocyte function-associated antigen 1; alpha polypeptide) (ITGAL), transcript variant 1, mRNA [NM_002209]	GO:0001772(immunological synapse)|GO:0002291(T cell activation via T cell receptor contact with antigen bound to MHC molecule on antigen presenting cell)|GO:0004872(receptor activity)|GO:0005515(protein binding)|GO:0005886(plasma membrane)|GO:0006928(cellular component movement)|GO:0006954(inflammatory response)|GO:0007155(cell adhesion)|GO:0007157(heterophilic cell-cell adhesion)|GO:0007159(leuk…
IDH1	NM_005896	3417	1.10797e-06	x	x	x		-2.68043	-2.78321	-2.70817	-2.42194	-2.34962	-0.388688	1.02053	0.541686	1.16361	1.55397	0.305061	0.831593	0.09108	0.468485	0.691202	-0.361373	-0.165829	-0.50566	0.0756162	0.314182	Homo sapiens isocitrate dehydrogenase 1 (NADP+), soluble (IDH1), mRNA [NM_005896]	GO:0000287(magnesium ion binding)|GO:0004450(isocitrate dehydrogenase (NADP+) activity)|GO:0005625(soluble fraction)|GO:0005737(cytoplasm)|GO:0005739(mitochondrion)|GO:0005777(peroxisome)|GO:0005782(peroxisomal matrix)|GO:0005829(cytosol)|GO:0005975(carbohydrate metabolic process)|GO:0006097(glyoxylate cycle)|GO:0006099(tricarboxylic acid cycle)|GO:0006102(isocitrate metabolic process)|GO:0006103…
FAM116B	NM_001001794	414918	1.1083e-06	x	x	x		-0.793738	0.1312	-1.09175	-1.0576	-1.05723	-0.197719	-0.100634	0.100634	-0.76772	1.13674	3.30266	2.95627	3.24014	2.5142	3.51794	-0.991933	-0.498746	-0.400315	-0.561804	0.180783	Homo sapiens family with sequence similarity 116, member B (FAM116B), mRNA [NM_001001794]
NCOA2	NM_006540	10499	0.0147757					-0.284272	0.0278756	-0.279214	0.0220137	-0.150308	0.320965	0.191099	-0.215481	0.0690062	-0.227084	0.16272	0.313487	0.361742	0.244912	0.289969	-0.324158	-0.413071	-1.60085	-0.228341	-0.385661	Homo sapiens nuclear receptor coactivator 2 (NCOA2), mRNA [NM_006540]	GO:0000122(negative regulation of transcription from RNA polymerase II promoter)|GO:0003682(chromatin binding)|GO:0003713(transcription coactivator activity)|GO:0004402(histone acetyltransferase activity)|GO:0004871(signal transducer activity)|GO:0005515(protein binding)|GO:0005634(nucleus)|GO:0005654(nucleoplasm)|GO:0005737(cytoplasm)|GO:0005791(rough endoplasmic reticulum)|GO:0005794(Golgi appa…
CD79A	NM_001783	973	0.0346569					-0.441666	0.024057	-0.0486195	-0.116213	-0.324674	0.0826256	-0.435557	-0.494767	-0.556679	-0.274641	1.42691	0.384568	0.83296	0.422164	-0.63552	-0.633693	-0.322241	-0.153691	-0.779399	-0.687983	Homo sapiens CD79a molecule, immunoglobulin-associated alpha (CD79A), transcript variant 1, mRNA [NM_001783]	GO:0004888(transmembrane receptor activity)|GO:0005771(multivesicular body)|GO:0005886(plasma membrane)|GO:0007166(cell surface receptor linked signaling pathway)|GO:0009897(external side of plasma membrane)|GO:0016021(integral to membrane)|GO:0019815(B cell receptor complex)|GO:0030183(B cell differentiation)|GO:0042100(B cell proliferation)|GO:0042113(B cell activation)|GO:0045121(membrane raft…
SLAMF8	NM_020125	56833	1.11059e-06	x	x	x	x	-4.42775	-4.08798	-4.88029	-4.31923	-3.87481	0.904101	3.61153	2.76818	3.17489	4.27285	0.0223026	2.48696	0.453894	1.03095	-0.0223026	-5.71184	-3.89323	-3.55666	-3.60977	-2.36651	Homo sapiens SLAM family member 8 (SLAMF8), mRNA [NM_020125]	GO:0016020(membrane)|GO:0016021(integral to membrane)
A_33_P3412438			1.11059e-06	x				0.855132	1.58792	1.04047	0.985813	0.728335	-0.730142	-0.398458	-0.697104	-0.239235	-0.803871	-0.699982	-0.40049	-0.689136	-0.245905	-0.498074	0.710008	0.732398	0.615543	0.469698	0.466512	Unknown
ENTPD5	NM_001249	957	0.0232667					-0.182	0.0118297	-0.0796362	-0.0106573	-0.375766	-0.663937	-0.188677	-0.443531	-0.0956546	-0.336342	0.0576624	0.0366371	-0.0639647	0.169178	0.130155	0.0582423	-0.217233	-0.236092	-0.0629331	-0.118512	Homo sapiens ectonucleoside triphosphate diphosphohydrolase 5 (ENTPD5), mRNA [NM_001249]	GO:0004382(guanosine-diphosphatase activity)|GO:0005783(endoplasmic reticulum)|GO:0005788(endoplasmic reticulum lumen)|GO:0006096(glycolysis)|GO:0006487(protein N-linked glycosylation)|GO:0008283(cell proliferation)|GO:0014066(regulation of phosphatidylinositol 3-kinase cascade)|GO:0016049(cell growth)|GO:0016787(hydrolase activity)|GO:0045134(uridine-diphosphatase activity)|GO:0046034(ATP metabo…
ARVCF	NM_001670	421	0.0779408					0.891609	0.276383	0.204823	0.872266	0.646046	0.12238	0.167336	0.129325	-0.00489436	-0.813205	-2.62337	-0.680617	-0.760028	0.00489436	-0.179929	1.07355	-0.129435	-0.538233	0.817893	-0.360192	Homo sapiens armadillo repeat gene deleted in velocardiofacial syndrome (ARVCF), mRNA [NM_001670]	GO:0005515(protein binding)|GO:0005622(intracellular)|GO:0005634(nucleus)|GO:0005737(cytoplasm)|GO:0005886(plasma membrane)|GO:0007155(cell adhesion)|GO:0007275(multicellular organismal development)
DVL2	NM_004422	1856	1.1131e-06	x				0.0368538	-0.198559	-0.0397427	-0.167865	-0.0977719	0.143556	-0.164077	0.124248	-0.0462938	-0.381733	-0.268548	-0.151311	-0.0455193	-0.0616601	0.0239371	1.01789	0.746407	0.823886	0.986816	0.882319	Homo sapiens dishevelled, dsh homolog 2 (Drosophila) (DVL2), mRNA [NM_004422]	GO:0001843(neural tube closure)|GO:0001934(positive regulation of protein phosphorylation)|GO:0003007(heart morphogenesis)|GO:0004871(signal transducer activity)|GO:0005109(frizzled binding)|GO:0005515(protein binding)|GO:0005622(intracellular)|GO:0005634(nucleus)|GO:0005737(cytoplasm)|GO:0005886(plasma membrane)|GO:0006366(transcription from RNA polymerase II promoter)|GO:0007275(multicellular o…
E2F6	NM_198256	1876	1.1131e-06	x				-0.0476841	0.101866	-0.0827512	-0.137572	-0.211439	-0.0615006	-0.168285	-0.117592	-0.284076	-0.315814	0.108833	0.0605546	-0.0287415	0.319534	0.425794	0.879369	1.08507	0.782377	1.04952	0.761271	Homo sapiens E2F transcription factor 6 (E2F6), mRNA [NM_198256]	GO:0000083(regulation of transcription involved in G1/S phase of mitotic cell cycle)|GO:0000122(negative regulation of transcription from RNA polymerase II promoter)|GO:0003677(DNA binding)|GO:0003700(sequence-specific DNA binding transcription factor activity)|GO:0003714(transcription corepressor activity)|GO:0005634(nucleus)|GO:0005667(transcription factor complex)|GO:0006355(regulation of tran…
PHACTR1	NM_030948	221692	0.760818					-0.600072	1.1749	-0.656465	-0.66344	-0.218343	-0.663327	1.08787	0.130589	0.5383	0.692091	-0.0375855	0.375029	-0.66158	0.0375855	2.01956	0.513553	1.31987	0.916798	-0.651257	-0.665922	Homo sapiens phosphatase and actin regulator 1 (PHACTR1), mRNA [NM_030948]	GO:0003779(actin binding)|GO:0004864(protein phosphatase inhibitor activity)|GO:0005737(cytoplasm)|GO:0030054(cell junction)|GO:0045202(synapse)
GFPT2	NM_005110	9945	0.731764					-1.51306	-0.770118	-1.43785	-0.842118	-2.81289	-1.56928	-1.13639	-1.27935	-1.6014	-2.84057	0.330564	-2.01578	0.0815366	-0.984351	-2.81155	-2.54019	-1.38957	-1.24484	0.0511368	0.180934	Homo sapiens glutamine-fructose-6-phosphate transaminase 2 (GFPT2), mRNA [NM_005110]	GO:0004360(glutamine-fructose-6-phosphate transaminase (isomerizing) activity)|GO:0005529(sugar binding)|GO:0005737(cytoplasm)|GO:0005829(cytosol)|GO:0006002(fructose 6-phosphate metabolic process)|GO:0006048(UDP-N-acetylglucosamine biosynthetic process)|GO:0006112(energy reserve metabolic process)|GO:0006488(dolichol-linked oligosaccharide biosynthetic process)|GO:0006541(glutamine metabolic pro…
SEPT9	NM_006640	10801	0.50486					-0.14297	0.209588	0.0549389	-0.101673	0.176881	0.116631	0.392978	0.0371106	0.152612	0.136186	0.681822	0.246787	0.409657	0.300869	-1.24416	-0.00845865	-0.470483	-0.506826	-0.0448752	-0.364786	Homo sapiens septin 9 (SEPT9), transcript variant 3, mRNA [NM_006640]	GO:0000166(nucleotide binding)|GO:0001725(stress fiber)|GO:0003924(GTPase activity)|GO:0005515(protein binding)|GO:0005525(GTP binding)|GO:0005737(cytoplasm)|GO:0005856(cytoskeleton)|GO:0005874(microtubule)|GO:0006184(GTP catabolic process)|GO:0007049(cell cycle)|GO:0048471(perinuclear region of cytoplasm)|GO:0051291(protein heterooligomerization)|GO:0051301(cell division)
BCKDK	NM_001122957	10295	1.11996e-06	x				-0.789268	-0.615567	-0.593842	-0.899535	-0.527326	-0.099079	0.0602681	0.0962619	0.0427452	0.133351	0.166663	0.143998	0.160586	0.0653647	0.275469	-0.256958	-0.301139	-0.257294	-0.21151	-0.0309672	Homo sapiens branched chain ketoacid dehydrogenase kinase (BCKDK), nuclear gene encoding mitochondrial protein, transcript variant 2, mRNA [NM_001122957]	GO:0000155(two-component sensor activity)|GO:0000166(nucleotide binding)|GO:0004674(protein serine/threonine kinase activity)|GO:0005515(protein binding)|GO:0005524(ATP binding)|GO:0005739(mitochondrion)|GO:0005759(mitochondrial matrix)|GO:0005947(mitochondrial alpha-ketoglutarate dehydrogenase complex)|GO:0009063(cellular amino acid catabolic process)|GO:0009083(branched chain family amino acid …
HBA2	NM_000517	3040	0.244547					0.697401	-0.0833978	-0.17052	-0.0714787	0.118721	-0.591667	-0.171121	-0.294173	0.0610251	0.070779	-0.352654	-0.586356	0.0425366	-0.00477703	-0.21623	-0.111497	0.0557269	0.406511	0.00477703	0.300953	Homo sapiens hemoglobin, alpha 2 (HBA2), mRNA [NM_000517]	GO:0004601(peroxidase activity)|GO:0005344(oxygen transporter activity)|GO:0005515(protein binding)|GO:0005833(hemoglobin complex)|GO:0006810(transport)|GO:0010942(positive regulation of cell death)|GO:0015671(oxygen transport)|GO:0019825(oxygen binding)|GO:0020037(heme binding)|GO:0022627(cytosolic small ribosomal subunit)|GO:0031720(haptoglobin binding)|GO:0031838(haptoglobin-hemoglobin complex…
A_19_P00328823			1.11996e-06	x				1.73224	1.1399	1.08649	1.27728	1.11485	-0.0584468	-0.109738	-0.0988213	0.164637	-0.336721	-0.638347	-0.66817	-0.449772	-0.45521	-0.512126	0.867891	0.0823021	0.746991	0.389305	0.612671	lincRNA:chr2:47547646-47560546 reverse strand
HCG4P6	NR_001317	80868	0.224502					1.26081	-0.441507	0.854381	0.0374745	-0.455179	0.406704	-1.00497	-0.191916	0.0408248	-0.215085	0.519338	-0.0374745	-0.0482631	0.892089	-0.53564	0.980673	1.08891	-0.140168	1.21149	0.794805	Homo sapiens HLA complex group 4B (non-protein coding) (HCG4B), non-coding RNA [NR_001317]
TMCO7	NM_024562	79613	1.13662e-06	x				0.840414	1.15989	1.14963	0.872201	0.723894	-0.432563	-0.262418	0.0485947	-0.341203	-0.687715	-0.793575	-0.608367	-0.390285	-0.4914	-0.635607	0.146401	0.238572	0.366496	0.067027	-0.0271393	Homo sapiens transmembrane and coiled-coil domains 7 (TMCO7), mRNA [NM_024562]	GO:0005488(binding)|GO:0016020(membrane)|GO:0016021(integral to membrane)
GCLC	NM_001498	2729	1.17227e-06	x				-0.823286	-0.551341	-0.80593	-0.785798	-0.839229	0.0766164	-0.0669621	-0.168097	-0.0669621	-0.428762	0.0366089	-0.215924	0.0706088	0.0194285	-0.347688	0.401125	0.56294	0.510454	0.776321	0.611596	Homo sapiens glutamate-cysteine ligase, catalytic subunit (GCLC), transcript variant 1, mRNA [NM_001498]	GO:0000166(nucleotide binding)|GO:0000287(magnesium ion binding)|GO:0004357(glutamate-cysteine ligase activity)|GO:0005524(ATP binding)|GO:0005737(cytoplasm)|GO:0005829(cytosol)|GO:0006534(cysteine metabolic process)|GO:0006536(glutamate metabolic process)|GO:0006750(glutathione biosynthetic process)|GO:0006805(xenobiotic metabolic process)|GO:0006916(anti-apoptosis)|GO:0006979(response to oxidat…
SPOP	NM_001007226	8405	0.0840057					0.374013	0.0910883	0.596084	0.306054	-0.196107	0.192054	-0.0230633	0.192496	0.250069	-0.500474	-0.117878	-0.254453	-0.299671	-0.00306966	-0.64913	0.412023	0.230803	0.27031	0.27031	-0.123123	Homo sapiens speckle-type POZ protein (SPOP), transcript variant 1, mRNA [NM_001007226]	GO:0005515(protein binding)|GO:0005634(nucleus)|GO:0006397(mRNA processing)
RNF150	NM_020724	57484	0.923029					0.00460512	0.0102793	0.0060381	-0.00775773	-0.00049599	-0.00427151	-0.0558715	0.129233	-0.00516716	-0.0169619	-0.00566499	-0.000843322	-0.02345	-0.0150562	0.0132309	0.000396767	-0.00248187	0.00123942	-0.0281456	0.0146553	Homo sapiens ring finger protein 150 (RNF150), mRNA [NM_020724]	GO:0008270(zinc ion binding)|GO:0016020(membrane)|GO:0016021(integral to membrane)|GO:0046872(metal ion binding)
TNS3	NM_022748	64759	1.17227e-06	x	x	x	x	-1.17557	-1.15446	-1.14579	-1.17363	-1.19106	3.10015	6.05982	5.19598	4.63884	5.55501	0.3694	4.03536	2.27814	2.61844	2.45344	-1.18901	-1.157	-1.14939	-1.16618	-1.17032	Homo sapiens tensin 3 (TNS3), mRNA [NM_022748]	GO:0005515(protein binding)|GO:0005925(focal adhesion)|GO:0008284(positive regulation of cell proliferation)|GO:0016477(cell migration)|GO:0030054(cell junction)|GO:0048286(lung alveolus development)
DEFB127	NM_139074	140850	0.657032					-0.000226428	0.00203636	0.000396192	-0.000452902	0.00169717	0.000169815	-0.00988306	-0.00351378	-0.000169815	2.33939	0.0134095	0.0148669	-0.00277631	1.65677	0.0017537	0.00812821	-0.0027196	-0.00476267	-0.0111375	0.00598771	Homo sapiens defensin, beta 127 (DEFB127), mRNA [NM_139074]	GO:0005575(cellular_component)|GO:0005576(extracellular region)|GO:0042742(defense response to bacterium)|GO:0045087(innate immune response)
FNDC5	NM_153756	252995	0.506232					-0.00457987	0.0044659	-0.00107478	1.04918	0.0242576	-0.00603448	-0.0490758	-0.0102058	-0.012674	-0.00839507	0.0325387	0.0078	-0.01338	-0.0188885	0.0167687	-0.00638581	-0.00047476	0.00047476	-0.0373352	0.0108288	Homo sapiens fibronectin type III domain containing 5 (FNDC5), transcript variant 2, mRNA [NM_153756]	GO:0005777(peroxisome)|GO:0005778(peroxisomal membrane)|GO:0016020(membrane)|GO:0016021(integral to membrane)
PRPF6	NM_012469	24148	0.780213					-0.128236	0.113836	0.574914	-0.0172871	0.216377	-0.00527912	-0.342619	0.514112	-0.235588	-0.10088	-0.208309	-0.381041	0.838364	-0.0462898	-0.0968137	0.219361	-0.0172871	0.348501	0.135029	0.123954	Homo sapiens PRP6 pre-mRNA processing factor 6 homolog (S. cerevisiae) (PRPF6), mRNA [NM_012469]	GO:0000244(assembly of spliceosomal tri-snRNP)|GO:0000245(spliceosome assembly)|GO:0000375(RNA splicing, via transesterification reactions)|GO:0000398(nuclear mRNA splicing, via spliceosome)|GO:0003713(transcription coactivator activity)|GO:0005515(protein binding)|GO:0005622(intracellular)|GO:0005634(nucleus)|GO:0005654(nucleoplasm)|GO:0005681(spliceosomal complex)|GO:0005682(U5 snRNP)|GO:000838…
C7orf60	NM_152556	154743	0.0399294					0.496791	0.526531	0.200503	0.539068	0.16604	-0.100432	-0.0304008	-0.0322412	-0.0640505	-0.448427	-0.308714	-0.0122291	0.0221393	0.0122291	-0.804655	0.0986469	0.171252	0.419981	-0.0461432	-0.432504	Homo sapiens chromosome 7 open reading frame 60 (C7orf60), mRNA [NM_152556]
GTF2H5	NM_207118	404672	0.0832053					-0.209139	-0.167312	0.152622	0.0557969	-0.0326364	0.0179149	0.0746284	0.136145	0.175785	0.312225	0.579632	0.226	0.468433	-0.0661256	-0.0919376	-0.177165	-0.053479	-0.020837	-0.283294	-0.0864381	Homo sapiens general transcription factor IIH, polypeptide 5 (GTF2H5), mRNA [NM_207118]	GO:0003677(DNA binding)|GO:0005634(nucleus)|GO:0006289(nucleotide-excision repair)|GO:0006355(regulation of transcription, DNA-dependent)
CDKL1	NM_004196	8814	1.17227e-06	x				-0.834015	-0.394675	-0.562361	-0.344437	-0.432249	0.532845	0.554584	0.386851	0.725532	0.749729	0.35262	0.879392	0.463729	0.851845	0.0812838	-0.958393	-1.22514	-1.44406	-0.94625	-0.887356	Homo sapiens cyclin-dependent kinase-like 1 (CDC2-related kinase) (CDKL1), mRNA [NM_004196]	GO:0000166(nucleotide binding)|GO:0004693(cyclin-dependent protein kinase activity)|GO:0005524(ATP binding)|GO:0005625(soluble fraction)|GO:0005634(nucleus)|GO:0005737(cytoplasm)|GO:0006468(protein phosphorylation)|GO:0007049(cell cycle)|GO:0007507(heart development)
LAMA2	NM_000426	3908	0.0211589					1.427	2.27578	1.56699	2.03774	2.56188	1.07251	0.55957	-0.634693	0.484863	-0.136719	1.45638	1.22882	-0.615378	0.981149	-0.0477256	-0.191435	0.55073	-1.50893	0.918888	0.49751	Homo sapiens laminin, alpha 2 (LAMA2), transcript variant 1, mRNA [NM_000426]	GO:0005102(receptor binding)|GO:0005198(structural molecule activity)|GO:0005576(extracellular region)|GO:0005604(basement membrane)|GO:0005605(basal lamina)|GO:0005606(laminin-1 complex)|GO:0007517(muscle organ development)|GO:0030155(regulation of cell adhesion)|GO:0030334(regulation of cell migration)|GO:0032224(positive regulation of synaptic transmission, cholinergic)|GO:0042383(sarcolemma)|…
CLC	NM_001828	1178	0.314469					-0.110429	-1.10582	1.69723	-0.614593	1.3278	1.2693	-0.540712	3.04372	0.110429	3.32758	0.967067	-1.02764	1.72256	-1.65967	3.10976	2.66522	1.67809	4.17843	0.417322	3.13928	Homo sapiens Charcot-Leyden crystal protein (CLC), mRNA [NM_001828]	GO:0004091(carboxylesterase activity)|GO:0004622(lysophospholipase activity)|GO:0005529(sugar binding)|GO:0007275(multicellular organismal development)|GO:0016042(lipid catabolic process)|GO:0016787(hydrolase activity)
SGIP1	NM_032291	84251	0.114308					-0.0138292	0.0964186	0.00722275	-0.0109859	1.0625	-0.0109859	-0.000276368	-0.0117101	-0.0110973	-0.0234037	1.74264	0.562588	0.0408708	0.0892663	1.2946	-0.0163985	0.0075527	-0.00193585	0.00121553	-0.011153	Homo sapiens SH3-domain GRB2-like (endophilin) interacting protein 1 (SGIP1), mRNA [NM_032291]	GO:0002021(response to dietary excess)|GO:0005515(protein binding)|GO:0005543(phospholipid binding)|GO:0005737(cytoplasm)|GO:0005886(plasma membrane)|GO:0005905(coated pit)|GO:0006886(intracellular protein transport)|GO:0008017(microtubule binding)|GO:0016192(vesicle-mediated transport)|GO:0017124(SH3 domain binding)|GO:0030122(AP-2 adaptor complex)|GO:0030136(clathrin-coated vesicle)|GO:0048260(…
IL1R1	NM_000877	3554	0.0847508					-0.85635	0.751755	0.746935	0.454844	0.344267	0.269609	1.28212	0.00581551	0.816009	2.1086	1.03543	1.49018	1.69458	1.03971	1.72545	-0.127365	1.05827	0.567792	-0.386323	0.669252	Homo sapiens interleukin 1 receptor, type I (IL1R1), mRNA [NM_000877]	GO:0004871(signal transducer activity)|GO:0004888(transmembrane receptor activity)|GO:0004908(interleukin-1 receptor activity)|GO:0004909(interleukin-1, Type I, activating receptor activity)|GO:0005161(platelet-derived growth factor receptor binding)|GO:0005515(protein binding)|GO:0005886(plasma membrane)|GO:0005887(integral to plasma membrane)|GO:0006955(immune response)|GO:0007166(cell surface …
DFNB59	NM_001042702	494513	0.684968					-0.27931	-0.757078	-1.31458	-0.116019	-0.213792	0.28932	-0.354513	0.460379	0.147727	-0.614734	0.629548	-0.228182	0.201819	0.15207	-1.14616	0.585762	-1.53243	-0.878455	0.500338	0.0315581	Homo sapiens deafness, autosomal recessive 59 (DFNB59), mRNA [NM_001042702]	GO:0007605(sensory perception of sound)|GO:0043025(neuronal cell body)
ABLIM1	NM_001003408	3983	0.0200874					0.754387	0.359296	0.584349	0.13428	-0.0246159	0.554887	-0.00388977	0.688173	0.00787945	-1.22057	-0.740905	-1.16713	-0.674865	-0.733677	-2.0316	0.389925	-0.425969	-0.0161351	0.0215264	-0.802592	Homo sapiens actin binding LIM protein 1 (ABLIM1), transcript variant 3, mRNA [NM_001003408]	GO:0003779(actin binding)|GO:0005515(protein binding)|GO:0005737(cytoplasm)|GO:0007010(cytoskeleton organization)|GO:0007411(axon guidance)|GO:0007601(visual perception)|GO:0008270(zinc ion binding)|GO:0009887(organ morphogenesis)|GO:0015629(actin cytoskeleton)|GO:0045944(positive regulation of transcription from RNA polymerase II promoter)|GO:0046872(metal ion binding)
COL3A1	NM_000090	1281	0.773006					-0.00933262	0.00730741	0.017761	0.00887021	0.00861826	-0.00515459	-0.0180331	-0.0141882	-0.0209107	0.408776	0.235352	-0.045657	0.224849	-0.0164939	0.0136489	-0.0226606	0.00574291	-0.00795559	0.153397	-0.00693641	Homo sapiens collagen, type III, alpha 1 (COL3A1), mRNA [NM_000090]	GO:0001501(skeletal system development)|GO:0001568(blood vessel development)|GO:0005178(integrin binding)|GO:0005201(extracellular matrix structural constituent)|GO:0005515(protein binding)|GO:0005576(extracellular region)|GO:0005581(collagen)|GO:0005586(collagen type III)|GO:0005615(extracellular space)|GO:0007160(cell-matrix adhesion)|GO:0007179(transforming growth factor beta receptor signalin…
PROZ	NM_003891	8858	0.66286					-0.00227143	0.000683677	0.00330537	-0.00358676	0.289991	-0.00227143	-0.015479	-0.00495817	-0.00199756	-0.00858497	0.0108163	0.53264	-0.00704521	-0.00479353	-0.00221665	0.0032508	1.67155	-0.00413517	-0.00825488	0.00286875	Homo sapiens protein Z, vitamin K-dependent plasma glycoprotein (PROZ), mRNA [NM_003891]	GO:0003824(catalytic activity)|GO:0004252(serine-type endopeptidase activity)|GO:0005509(calcium ion binding)|GO:0005576(extracellular region)|GO:0005788(endoplasmic reticulum lumen)|GO:0005796(Golgi lumen)|GO:0006508(proteolysis)|GO:0007596(blood coagulation)|GO:0017187(peptidyl-glutamic acid carboxylation)|GO:0043687(post-translational protein modification)|GO:0044267(cellular protein metabolic…
SPINK1	NM_003122	6690	0.461711					0.00793689	0.00483744	0.0103818	0.0223466	0.0224454	2.51065e-05	0.0399877	-0.00823328	-0.0162853	-0.0113677	-0.0469777	-0.0495738	-0.0130895	0.582844	0.238865	-0.0195899	0.0437435	-0.0177587	-0.0192846	-0.0184197	Homo sapiens serine peptidase inhibitor, Kazal type 1 (SPINK1), mRNA [NM_003122]	GO:0004866(endopeptidase inhibitor activity)|GO:0004867(serine-type endopeptidase inhibitor activity)|GO:0005515(protein binding)|GO:0005576(extracellular region)|GO:0010951(negative regulation of endopeptidase activity)
RFC4	NM_002916	5984	0.0565214					-0.742157	-0.516232	-0.573927	-0.204607	-0.431433	-0.384763	-0.248467	-0.011318	-0.397176	0.234782	0.684497	0.216307	0.011318	-0.105465	2.01925	-0.18599	0.233292	0.455525	-0.0467662	0.0686616	Homo sapiens replication factor C (activator 1) 4, 37kDa (RFC4), transcript variant 1, mRNA [NM_002916]	GO:0000075(cell cycle checkpoint)|GO:0000084(S phase of mitotic cell cycle)|GO:0000166(nucleotide binding)|GO:0000278(mitotic cell cycle)|GO:0000722(telomere maintenance via recombination)|GO:0000723(telomere maintenance)|GO:0003689(DNA clamp loader activity)|GO:0005515(protein binding)|GO:0005524(ATP binding)|GO:0005634(nucleus)|GO:0005654(nucleoplasm)|GO:0005663(DNA replication factor C complex…
FMO9P	NR_002925	116123	0.914594					-0.0114328	1.32842	-0.0220841	0.000537157	0.0112898	0.432709	-0.0272203	0.0674243	0.174061	-0.00295729	0.0151753	-0.0289731	0.563351	0.00107401	0.0115563	-0.018924	-0.0256338	1.67937	-0.0124077	-0.014251	Homo sapiens flavin containing monooxygenase 9 pseudogene (FMO9P), non-coding RNA [NR_002925]
KIAA0586	NM_014749	9786	0.648567					-0.141198	0.28233	0.236437	0.0656269	-0.195323	-0.00280537	0.266107	0.456511	0.233469	-0.197335	-0.489344	0.206466	0.245425	0.18599	-0.466493	-0.0803111	-0.0535671	0.104163	0.00555022	-0.194416	Homo sapiens KIAA0586 (KIAA0586), mRNA [NM_014749]
NIPSNAP3A	NM_015469	25934	0.0669583					-0.702449	-0.476979	-0.316931	0.181919	-0.0847635	-0.433036	-0.0370516	-0.275084	0.067112	0.448566	0.438333	0.330383	0.234548	0.0788004	0.433304	-0.665765	-0.0539185	0.0192655	-0.495271	-0.0355655	Homo sapiens nipsnap homolog 3A (C. elegans) (NIPSNAP3A), mRNA [NM_015469]	GO:0005737(cytoplasm)|GO:0005829(cytosol)
UQCRH	NM_006004	7388	1.17227e-06	x				-0.458636	-0.35395	-0.383957	-0.371678	-0.478638	0.248037	0.166259	0.14552	0.276126	0.214626	0.489753	0.401861	0.385716	0.368177	0.056087	-0.366128	-0.137809	-0.107501	-0.264616	-0.261031	Homo sapiens ubiquinol-cytochrome c reductase hinge protein (UQCRH), nuclear gene encoding mitochondrial protein, mRNA [NM_006004]	GO:0005739(mitochondrion)|GO:0005743(mitochondrial inner membrane)|GO:0005746(mitochondrial respiratory chain)|GO:0005750(mitochondrial respiratory chain complex III)|GO:0006119(oxidative phosphorylation)|GO:0006122(mitochondrial electron transport, ubiquinol to cytochrome c)|GO:0006810(transport)|GO:0008121(ubiquinol-cytochrome-c reductase activity)|GO:0009060(aerobic respiration)|GO:0016020(mem…
RPS19	NM_001022	6223	1.17227e-06	x				-0.13547	-0.127943	-0.161305	-0.148937	-0.0694614	0.0379324	0.0474365	0.19405	0.120291	0.202877	0.255203	0.420615	0.348044	0.366136	0.596962	-0.329466	-0.207201	-0.286039	-0.175758	-0.175758	Homo sapiens ribosomal protein S19 (RPS19), mRNA [NM_001022]	GO:0003723(RNA binding)|GO:0003735(structural constituent of ribosome)|GO:0005515(protein binding)|GO:0005622(intracellular)|GO:0005634(nucleus)|GO:0005730(nucleolus)|GO:0005829(cytosol)|GO:0005840(ribosome)|GO:0006364(rRNA processing)|GO:0006412(translation)|GO:0006414(translational elongation)|GO:0006415(translational termination)|GO:0009991(response to extracellular stimulus)|GO:0010467(gene e…
C10orf58	NM_032333	84293	1.17227e-06	x				-1.48937	-1.69132	-1.41983	-1.80022	-2.45435	-0.189748	0.222716	0.220154	0.319337	0.0146203	-0.643637	-0.786629	-0.480199	-0.663782	-0.0172181	0.711394	0.33775	0.420231	0.580086	0.266813	Homo sapiens chromosome 10 open reading frame 58 (C10orf58), transcript variant 1, mRNA [NM_032333]	GO:0005576(extracellular region)|GO:0005739(mitochondrion)
C1orf21	NM_030806	81563	0.800983					-5.86064	-0.43257	-5.30506	-0.872906	-1.31874	-4.50938	0.186775	-2.3068	-0.133365	-0.594782	-4.77519	-1.55092	-4.66635	-1.25394	-0.670664	-1.09177	0.717323	-6.11479	0.582465	-1.99588	Homo sapiens chromosome 1 open reading frame 21 (C1orf21), mRNA [NM_030806]
NUDCD2	NM_145266	134492	0.161226					-0.105222	-0.153458	-0.0210931	-0.00416344	-0.0156246	-0.0617965	-0.0750341	-0.0554218	0.0169433	0.146361	0.321435	0.00416344	0.122387	0.0106106	0.170923	-0.127067	0.127017	0.144316	-0.0678343	0.129071	Homo sapiens NudC domain containing 2 (NUDCD2), mRNA [NM_145266]	GO:0005622(intracellular)
C12orf57	NM_138425	113246	0.129109					-0.112997	-0.0932506	-0.0108652	0.372218	-0.0233055	0.0470005	-0.751394	-0.0297036	-0.418818	-0.403986	-1.42216	0.125396	-0.544935	0.0541001	0.521817	0.172576	0.803245	0.935924	0.0108652	0.525606	Homo sapiens chromosome 12 open reading frame 57 (C12orf57), mRNA [NM_138425]
PIN4	NM_006223	5303	0.0340159					0.109377	0.11144	-0.00316508	0.532005	-0.435109	0.00316508	-0.156506	-0.504354	0.0825235	-1.06294	-0.211014	-0.491634	-0.661994	0.085142	-0.920815	0.348637	0.722893	0.420092	0.44035	0.0216116	Homo sapiens protein (peptidylprolyl cis/trans isomerase) NIMA-interacting, 4 (parvulin) (PIN4), nuclear gene encoding mitochondrial protein, transcript variant 1, mRNA [NM_006223]	GO:0003677(DNA binding)|GO:0003681(bent DNA binding)|GO:0003690(double-stranded DNA binding)|GO:0003755(peptidyl-prolyl cis-trans isomerase activity)|GO:0005634(nucleus)|GO:0005730(nucleolus)|GO:0005737(cytoplasm)|GO:0005739(mitochondrion)|GO:0005759(mitochondrial matrix)|GO:0005819(spindle)|GO:0005856(cytoskeleton)|GO:0006364(rRNA processing)|GO:0006457(protein folding)|GO:0016853(isomerase acti…
SPARCL1	NM_004684	8404	0.574514					-0.000102804	0.000770825	-0.00236642	-0.000462687	-0.00386029	-0.00804105	-0.0162831	-0.00783431	-0.00143997	-0.00618144	-0.000205618	0.000770825	0.0052847	0.00343982	0.503386	-0.00149142	0.0155421	0.00600152	-0.0100066	0.0185392	Homo sapiens SPARC-like 1 (hevin) (SPARCL1), transcript variant 2, mRNA [NM_004684]	GO:0005509(calcium ion binding)|GO:0005576(extracellular region)|GO:0005578(proteinaceous extracellular matrix)|GO:0005615(extracellular space)|GO:0007165(signal transduction)
PBX3	NM_006195	5090	0.56828					0.547089	0.0598587	0.335848	0.128384	-0.00515526	0.714025	0.221502	0.385109	0.0138036	-0.179401	-0.0455277	0.179829	-0.0535952	0.0605462	-0.259351	0.872267	0.130116	0.0982285	0.513473	-0.253985	Homo sapiens pre-B-cell leukemia homeobox 3 (PBX3), transcript variant 1, mRNA [NM_006195]	GO:0002087(regulation of respiratory gaseous exchange by neurological system process)|GO:0003700(sequence-specific DNA binding transcription factor activity)|GO:0005634(nucleus)|GO:0005667(transcription factor complex)|GO:0006355(regulation of transcription, DNA-dependent)|GO:0007387(anterior compartment pattern formation)|GO:0007388(posterior compartment specification)|GO:0008344(adult locomotor…
SNX16	NM_022133	64089	0.0259575					0.16682	-0.914883	0.091341	-0.837781	0.23548	0.334071	-0.514197	0.366759	-0.106616	-0.170855	0.495645	-0.689163	0.425812	-0.349498	-0.084177	0.760231	0.58323	0.967189	0.577938	1.26496	Homo sapiens sorting nexin 16 (SNX16), transcript variant 1, mRNA [NM_022133]	GO:0005737(cytoplasm)|GO:0005764(lysosome)|GO:0005769(early endosome)|GO:0005770(late endosome)|GO:0006622(protein targeting to lysosome)|GO:0007154(cell communication)|GO:0008289(lipid binding)|GO:0008333(endosome to lysosome transport)|GO:0015031(protein transport)|GO:0016020(membrane)|GO:0031313(extrinsic to endosome membrane)|GO:0031901(early endosome membrane)|GO:0031902(late endosome membra…
HOXD3	NM_006898	3232	0.579504					0.00714993	0.021772	1.81721	0.00248373	-0.00665172	-0.0119954	-0.0313489	-0.0166264	0.559553	-0.0213213	-0.0223993	-0.0204398	-0.0318422	-0.00898107	0.000699857	-0.0112169	0.00286914	0.0155781	-0.0235272	0.0141927	Homo sapiens homeobox D3 (HOXD3), mRNA [NM_006898]	GO:0003700(sequence-specific DNA binding transcription factor activity)|GO:0006355(regulation of transcription, DNA-dependent)|GO:0007160(cell-matrix adhesion)|GO:0007219(Notch signaling pathway)|GO:0007275(multicellular organismal development)|GO:0009952(anterior/posterior pattern formation)|GO:0010628(positive regulation of gene expression)|GO:0030878(thyroid gland development)|GO:0043565(seque…
MYBPC3	NM_000256	4607	0.663621					0.180089	0.197665	-0.0497642	-0.189753	0.431074	-0.333503	0.190032	-0.0309358	0.183921	0.2766	-0.197134	0.210024	-0.112074	-0.367147	-0.0153779	-0.138097	-0.163773	-0.456452	0.0763277	0.393641	Homo sapiens myosin binding protein C, cardiac (MYBPC3), mRNA [NM_000256]	GO:0001671(ATPase activator activity)|GO:0003007(heart morphogenesis)|GO:0003779(actin binding)|GO:0005829(cytosol)|GO:0005863(striated muscle myosin thick filament)|GO:0006942(regulation of striated muscle contraction)|GO:0007155(cell adhesion)|GO:0008307(structural constituent of muscle)|GO:0014705(C zone)|GO:0017022(myosin binding)|GO:0030017(sarcomere)|GO:0030049(muscle filament sliding)|GO:0…
MANSC1	NM_018050	54682	0.17055					1.5517	1.0573	2.65959	0.871202	-0.47414	3.43068	2.64655	3.02301	2.27595	1.05798	2.50517	1.86867	1.7817	2.17346	1.11725	0.547754	1.23391	2.04133	1.80054	-1.07279	Homo sapiens MANSC domain containing 1 (MANSC1), mRNA [NM_018050]	GO:0016020(membrane)|GO:0016021(integral to membrane)
ZNF597	NM_152457	146434	0.542037					-0.0880209	0.437023	0.267178	0.344478	0.264197	0.09895	-0.289746	0.17808	-0.251728	-0.529546	0.0229364	-0.22819	-0.160217	0.540309	-1.49153	-0.144501	0.464396	-0.882773	0.476736	0.364591	Homo sapiens zinc finger protein 597 (ZNF597), mRNA [NM_152457]	GO:0003677(DNA binding)|GO:0005622(intracellular)|GO:0005634(nucleus)|GO:0006355(regulation of transcription, DNA-dependent)|GO:0008270(zinc ion binding)|GO:0046872(metal ion binding)
CCL4	NM_002984	6351	0.0912752					-5.7604	-4.31652	-5.6041	-4.61994	-1.45047	-3.64945	-0.956008	-3.19191	-1.55043	-0.117313	-2.08427	-0.930707	-3.10457	-0.322008	1.7738	-6.99905	-4.57561	-6.30228	-4.22803	0.340874	Homo sapiens chemokine (C-C motif) ligand 4 (CCL4), transcript variant 1, mRNA [NM_002984]	GO:0004716(receptor signaling protein tyrosine kinase activity)|GO:0005125(cytokine activity)|GO:0005576(extracellular region)|GO:0005615(extracellular space)|GO:0006928(cellular component movement)|GO:0006935(chemotaxis)|GO:0006954(inflammatory response)|GO:0006955(immune response)|GO:0007155(cell adhesion)|GO:0007163(establishment or maintenance of cell polarity)|GO:0007165(signal transduction)…
RMND5A	NM_022780	64795	1.17227e-06	x				0.399709	0.199278	0.782946	0.32499	0.242613	-0.935503	-0.70867	-0.784305	-1.00615	-1.13668	-0.845526	-0.752468	-0.774703	-0.790398	-0.343782	0.194461	0.0196126	0.0902653	0.00822302	-0.00822302	Homo sapiens required for meiotic nuclear division 5 homolog A (S. cerevisiae) (RMND5A), mRNA [NM_022780]
PLXNB2	NM_012401	23654	1.17227e-06	x	x	x	x	-1.45595	-3.44354	-3.44354	-3.42136	-2.57027	-0.0976637	1.63471	1.62045	0.867402	1.65128	1.51295	1.93598	1.99002	1.3471	2.81511	-2.77969	-3.44628	-2.7736	-3.22216	-1.5473	Homo sapiens plexin B2 (PLXNB2), mRNA [NM_012401]	GO:0004872(receptor activity)|GO:0005096(GTPase activator activity)|GO:0005515(protein binding)|GO:0005622(intracellular)|GO:0007165(signal transduction)|GO:0007275(multicellular organismal development)|GO:0016020(membrane)|GO:0016021(integral to membrane)|GO:0050772(positive regulation of axonogenesis)|GO:0051056(regulation of small GTPase mediated signal transduction)
A_19_P00807053			1.17227e-06	x				-1.41916	-0.775013	-1.47663	-0.943869	-0.845793	-0.0702607	0.23927	0.0702607	0.564671	0.659059	1.1678	1.03136	0.868827	0.451751	0.755254	-1.3777	-1.39187	-1.17887	-1.05459	-0.770889	lincRNA:chr14:71276672-71284022 forward strand
ZNF394	NM_032164	84124	1.17227e-06	x				1.03525	0.756884	0.788391	0.479508	0.830217	-0.0853171	0.0570206	-0.162745	-0.328454	-0.362192	-0.384439	-0.437158	-0.315888	-0.453705	-0.610402	0.30609	0.0336899	0.126452	0.0610053	0.0356956	Homo sapiens zinc finger protein 394 (ZNF394), mRNA [NM_032164]	GO:0003677(DNA binding)|GO:0003700(sequence-specific DNA binding transcription factor activity)|GO:0005622(intracellular)|GO:0005634(nucleus)|GO:0006355(regulation of transcription, DNA-dependent)|GO:0008270(zinc ion binding)|GO:0016032(viral reproduction)|GO:0046872(metal ion binding)
GALNT14	NM_024572	79623	0.066351					-0.434079	-1.31205	-0.682784	-1.29142	-1.28006	1.26758	4.75846	1.01783	1.40377	-0.898449	-0.229282	1.28231	-0.0844435	-0.396964	-1.27885	0.653785	0.0979713	-0.227936	0.470106	-0.0168176	Homo sapiens UDP-N-acetyl-alpha-D-galactosamine:polypeptide N-acetylgalactosaminyltransferase 14 (GalNAc-T14) (GALNT14), mRNA [NM_024572]	GO:0000139(Golgi membrane)|GO:0004653(polypeptide N-acetylgalactosaminyltransferase activity)|GO:0005529(sugar binding)|GO:0005794(Golgi apparatus)|GO:0016020(membrane)|GO:0016021(integral to membrane)|GO:0016757(transferase activity, transferring glycosyl groups)
ACAA1	NM_001607	30	0.114168					-0.0238634	-0.256036	-0.325754	-0.150772	-0.0481435	0.0363994	0.0372524	0.104998	0.194112	-0.00317616	0.282132	0.0460444	0.288492	0.155726	-0.252428	0.144337	-0.0458869	-0.12388	0.151928	0.00317616	Homo sapiens acetyl-CoA acyltransferase 1 (ACAA1), nuclear gene encoding mitochondrial protein, transcript variant 1, mRNA [NM_001607]	GO:0003988(acetyl-CoA C-acyltransferase activity)|GO:0005515(protein binding)|GO:0005777(peroxisome)|GO:0005782(peroxisomal matrix)|GO:0006091(generation of precursor metabolites and energy)|GO:0006631(fatty acid metabolic process)|GO:0008415(acyltransferase activity)|GO:0016740(transferase activity)|GO:0033540(fatty acid beta-oxidation using acyl-CoA oxidase)|GO:0043231(intracellular membrane-bo…
FSTL1	NM_007085	11167	0.14823					-0.0616157	-0.488535	-0.699634	-1.04792	-0.264124	-0.305469	-0.351166	0.0163722	-0.711188	1.76153	-0.11164	-0.00178208	0.778167	-0.330696	-0.231806	-0.948401	-0.475932	-0.900446	-1.1726	-0.465728	Homo sapiens follistatin-like 1 (FSTL1), mRNA [NM_007085]	GO:0005509(calcium ion binding)|GO:0005576(extracellular region)|GO:0005615(extracellular space)|GO:0008201(heparin binding)|GO:0030509(BMP signaling pathway)
GSTT1	NM_000853	2952	0.266767					0.919032	0.0250784	0.276266	0.195621	0.439979	0.940152	-0.247847	-0.0250784	-0.0270321	0.37606	0.519626	-0.423782	-0.536655	-0.330787	0.0821183	1.30692	0.47499	0.0537174	0.0458638	0.74749	Homo sapiens glutathione S-transferase theta 1 (GSTT1), mRNA [NM_000853]	GO:0004364(glutathione transferase activity)|GO:0004602(glutathione peroxidase activity)|GO:0005625(soluble fraction)|GO:0005737(cytoplasm)|GO:0005829(cytosol)|GO:0006749(glutathione metabolic process)|GO:0016740(transferase activity)
TPM3	NM_001043352	7170	1.17227e-06	x				-0.0954702	-0.12119	-0.0274145	-0.125405	0.101984	0.0975227	0.084896	0.101984	0.0217411	0.17939	0.335348	0.171673	0.211066	0.342304	0.228427	-0.559513	-0.393716	-0.454049	-0.482069	-0.266608	Homo sapiens tropomyosin 3 (TPM3), transcript variant 3, mRNA [NM_001043352]	GO:0001725(stress fiber)|GO:0003674(molecular_function)|GO:0003779(actin binding)|GO:0005515(protein binding)|GO:0005737(cytoplasm)|GO:0005829(cytosol)|GO:0005856(cytoskeleton)|GO:0005862(muscle thin filament tropomyosin)|GO:0006928(cellular component movement)|GO:0006936(muscle contraction)|GO:0006937(regulation of muscle contraction)|GO:0015629(actin cytoskeleton)|GO:0030049(muscle filament sli…
CYTH4	NM_013385	27128	0.295594					-0.192474	0.0255836	-0.377486	-0.107109	-0.205313	-0.171755	-0.0221286	-0.00653388	0.00653388	-0.335133	-0.13578	0.0953247	0.254083	0.218841	-0.56103	-0.0838061	-0.32985	-0.352783	-0.28269	-0.704905	Homo sapiens cytohesin 4 (CYTH4), mRNA [NM_013385]	GO:0005086(ARF guanyl-nucleotide exchange factor activity)|GO:0005622(intracellular)|GO:0005737(cytoplasm)|GO:0005886(plasma membrane)|GO:0030155(regulation of cell adhesion)|GO:0032012(regulation of ARF protein signal transduction)
MGLL	NM_007283	11343	0.0265107					-0.00354468	0.19084	0.313557	0.585162	0.00196059	0.185901	1.63763	0.251875	0.793317	1.30726	-1.14799	-0.0918933	-0.806968	-0.771984	-0.304783	-0.575354	0.579419	1.06422	-0.852353	-0.0184709	Homo sapiens monoglyceride lipase (MGLL), transcript variant 1, mRNA [NM_007283]	GO:0004091(carboxylesterase activity)|GO:0004622(lysophospholipase activity)|GO:0005886(plasma membrane)|GO:0006629(lipid metabolic process)|GO:0006633(fatty acid biosynthetic process)|GO:0006954(inflammatory response)|GO:0007596(blood coagulation)|GO:0009966(regulation of signal transduction)|GO:0016042(lipid catabolic process)|GO:0016787(hydrolase activity)|GO:0019369(arachidonic acid metabolic…
CMTM3	NM_144601	123920	1.18497e-06	x				-0.23687	-0.0234358	-0.12562	-0.142204	-0.149319	0.128965	0.182253	0.196907	0.18435	0.052435	0.541007	0.350287	0.480307	0.493495	0.274081	-0.335401	-0.200365	-0.332505	-0.10937	-0.208772	Homo sapiens CKLF-like MARVEL transmembrane domain containing 3 (CMTM3), transcript variant 1, mRNA [NM_144601]	GO:0005125(cytokine activity)|GO:0005615(extracellular space)|GO:0006935(chemotaxis)|GO:0016020(membrane)|GO:0016021(integral to membrane)
SLC2A3	NM_006931	6515	0.13794					-0.139772	0.94783	1.53923	0.639999	1.04106	-1.27214	0.992655	0.795976	0.279764	0.631098	-0.563876	0.604698	0.845926	0.238989	0.720994	-1.69106	-0.247689	-0.0944366	-0.257954	-0.188655	Homo sapiens solute carrier family 2 (facilitated glucose transporter), member 3 (SLC2A3), mRNA [NM_006931]	GO:0005355(glucose transmembrane transporter activity)|GO:0005886(plasma membrane)|GO:0005975(carbohydrate metabolic process)|GO:0006766(vitamin metabolic process)|GO:0006767(water-soluble vitamin metabolic process)|GO:0008643(carbohydrate transport)|GO:0008645(hexose transport)|GO:0015758(glucose transport)|GO:0016021(integral to membrane)|GO:0022891(substrate-specific transmembrane transporter …
CDC2	NM_001786	983	0.012571					-2.11734	-1.39923	-1.72594	-1.30355	-0.615097	0.175325	2.06872	2.37619	-1.12931	3.0909	3.29277	1.77322	0.912704	-0.175325	4.00246	-1.48664	-0.632371	-0.243858	-1.04954	0.904275	Homo sapiens cyclin-dependent kinase 1 (CDK1), transcript variant 1, mRNA [NM_001786]	GO:0000075(cell cycle checkpoint)|GO:0000082(G1/S transition of mitotic cell cycle)|GO:0000083(regulation of transcription involved in G1/S phase of mitotic cell cycle)|GO:0000086(G2/M transition of mitotic cell cycle)|GO:0000165(MAPKKK cascade)|GO:0000166(nucleotide binding)|GO:0000186(activation of MAPKK activity)|GO:0000187(activation of MAPK activity)|GO:0000278(mitotic cell cycle)|GO:0002224…
PVRL1	NM_203286	5818	0.0334139					1.01865	0.825967	0.439253	0.495518	1.57965	-1.26809	-0.632748	-0.619082	0.276513	-0.567352	-0.17288	-0.264814	-0.324505	-0.261597	1.5498	0.131464	0.143234	-0.42844	0.963296	1.06163	Homo sapiens poliovirus receptor-related 1 (herpesvirus entry mediator C) (PVRL1), transcript variant 3, mRNA [NM_203286]	GO:0001950(plasma membrane enriched fraction)|GO:0002089(lens morphogenesis in camera-type eye)|GO:0005576(extracellular region)|GO:0005792(microsome)|GO:0005886(plasma membrane)|GO:0005912(adherens junction)|GO:0005913(cell-cell adherens junction)|GO:0006955(immune response)|GO:0007155(cell adhesion)|GO:0007156(homophilic cell adhesion)|GO:0007157(heterophilic cell-cell adhesion)|GO:0007411(axon…
LOC150568	NR_015399	150568	0.639145					0.0174685	0.0137852	-0.0134667	0.00520362	0.00441193	-0.016376	0.018008	-0.0193416	-0.0162756	-0.00228525	-0.0503652	-0.0167276	2.48544	0.00451092	0.0146701	-0.00851419	0.0308455	0.0280729	-0.00856413	1.09435	Homo sapiens hypothetical LOC150568 (LOC150568), non-coding RNA [NR_015399]
FANCG	NM_004629	2189	0.0252664					-0.66299	-0.612175	-0.802603	-0.347065	-0.107895	-0.189645	-0.056268	0.0698187	-0.314221	0.649473	0.705497	0.371399	0.169397	0.016629	1.71097	-0.270908	0.000901144	-0.195623	-0.000901144	0.231037	Homo sapiens Fanconi anemia, complementation group G (FANCG), mRNA [NM_004629]	GO:0000075(cell cycle checkpoint)|GO:0001541(ovarian follicle development)|GO:0003684(damaged DNA binding)|GO:0005515(protein binding)|GO:0005634(nucleus)|GO:0005654(nucleoplasm)|GO:0005737(cytoplasm)|GO:0005739(mitochondrion)|GO:0006281(DNA repair)|GO:0007005(mitochondrion organization)|GO:0007286(spermatid development)|GO:0009314(response to radiation)
ACSM3	NM_202000	6296	0.551202					-0.0312058	-0.119218	0.531505	-0.255307	-0.358496	0.411471	-0.140414	0.476503	0.016002	-0.961837	-0.359211	-0.675267	-0.216414	-0.208785	-0.469338	-0.016002	-0.232744	-0.124312	-0.0315073	-0.491384	Homo sapiens acyl-CoA synthetase medium-chain family member 3 (ACSM3), transcript variant 2, mRNA [NM_202000]	GO:0000166(nucleotide binding)|GO:0003674(molecular_function)|GO:0005524(ATP binding)|GO:0005575(cellular_component)|GO:0005739(mitochondrion)|GO:0005759(mitochondrial matrix)|GO:0006629(lipid metabolic process)|GO:0006633(fatty acid biosynthetic process)|GO:0008217(regulation of blood pressure)|GO:0015645(fatty acid ligase activity)|GO:0016874(ligase activity)|GO:0046872(metal ion binding)|GO:00…
TNFSF13B	NM_006573	10673	0.0691195					-1.77834	-0.604947	-1.50509	-0.958234	1.18375	-0.541264	1.30465	0.296772	1.17149	2.80559	0.244483	0.861136	0.280458	0.334671	0.319891	-0.0507935	2.13664	0.609582	1.73924	3.4476	Homo sapiens tumor necrosis factor (ligand) superfamily, member 13b (TNFSF13B), transcript variant 1, mRNA [NM_006573]	GO:0001782(B cell homeostasis)|GO:0002636(positive regulation of germinal center formation)|GO:0005102(receptor binding)|GO:0005125(cytokine activity)|GO:0005164(tumor necrosis factor receptor binding)|GO:0005515(protein binding)|GO:0005576(extracellular region)|GO:0005615(extracellular space)|GO:0005625(soluble fraction)|GO:0005886(plasma membrane)|GO:0007165(signal transduction)|GO:0008283(cell…
IGF2	NM_000612	3481	0.431558					-0.00957891	-0.0195274	-0.0211922	0.0041802	0.0108208	0.198032	-0.0218031	-0.00539894	-0.00897316	-0.00627792	0.033344	0.834514	-0.00704748	-0.00594824	5.48372	0.309515	-0.0234705	-0.0133292	-0.0190284	-0.0167017	Homo sapiens insulin-like growth factor 2 (somatomedin A) (IGF2), transcript variant 1, mRNA [NM_000612]	GO:0001501(skeletal system development)|GO:0001503(ossification)|GO:0001934(positive regulation of protein phosphorylation)|GO:0005158(insulin receptor binding)|GO:0005159(insulin-like growth factor receptor binding)|GO:0005179(hormone activity)|GO:0005515(protein binding)|GO:0005576(extracellular region)|GO:0005615(extracellular space)|GO:0005975(carbohydrate metabolic process)|GO:0006006(glucos…
SR140	NM_001080415	23350	0.0136999					0.661329	0.295808	0.138168	-0.0078663	-0.179814	0.200518	-0.217372	0.274464	-0.353693	-1.19011	-0.604431	-0.740497	-0.157289	-0.353693	-1.34299	0.984564	0.283479	0.667653	0.671724	0.118737	Homo sapiens U2 snRNP-associated SURP domain containing (U2SURP), mRNA [NM_001080415]	GO:0000166(nucleotide binding)|GO:0003723(RNA binding)|GO:0005634(nucleus)|GO:0006396(RNA processing)
ZC3H15	NM_018471	55854	0.0212575					0.0206626	-0.280487	-0.108088	-0.170494	-0.0878409	0.0836612	0.000888884	0.064932	0.047844	-0.0922078	0.110666	0.0608315	0.211698	0.081975	-0.000888884	0.0616543	-0.0109329	0.100284	0.111389	-0.0607854	Homo sapiens zinc finger CCCH-type containing 15 (ZC3H15), mRNA [NM_018471]	GO:0003676(nucleic acid binding)|GO:0005634(nucleus)|GO:0005730(nucleolus)|GO:0005737(cytoplasm)|GO:0005886(plasma membrane)|GO:0008270(zinc ion binding)|GO:0019221(cytokine-mediated signaling pathway)|GO:0046872(metal ion binding)
DPT	NM_001937	1805	0.143979					0.0559559	0.317289	0.269684	0.201775	0.100648	0.0086526	-0.0461322	-0.0920129	-0.0279596	0.222001	-0.269227	-0.267799	0.0898681	0.0210759	-0.403402	-0.216541	0.130775	0.387698	-0.0874755	-0.252677	Homo sapiens dermatopontin (DPT), mRNA [NM_001937]	GO:0005576(extracellular region)|GO:0005578(proteinaceous extracellular matrix)|GO:0005615(extracellular space)|GO:0007155(cell adhesion)|GO:0008285(negative regulation of cell proliferation)|GO:0030199(collagen fibril organization)|GO:0031012(extracellular matrix)
EPM2A	NM_001018041	7957	0.134935					0.341075	0.445352	-0.0910364	0.0521995	-0.137081	-0.273205	-0.687163	-0.105655	-0.947567	-0.36966	-0.425358	-2.14787	-0.712181	-0.429248	0.503036	0.379558	0.430769	-0.0947963	0.388894	0.126654	Homo sapiens epilepsy, progressive myoclonus type 2A, Lafora disease (laforin) (EPM2A), transcript variant 2, mRNA [NM_001018041]	GO:0004722(protein serine/threonine phosphatase activity)|GO:0004725(protein tyrosine phosphatase activity)|GO:0005515(protein binding)|GO:0005634(nucleus)|GO:0005737(cytoplasm)|GO:0005783(endoplasmic reticulum)|GO:0005829(cytosol)|GO:0005844(polysome)|GO:0005886(plasma membrane)|GO:0005975(carbohydrate metabolic process)|GO:0005977(glycogen metabolic process)|GO:0006470(protein dephosphorylation…
FIG4	NM_014845	9896	1.20821e-06	x				-0.498451	-0.380729	-0.49293	-0.402598	-0.452832	0.446755	0.398891	0.312007	0.216951	0.263566	0.251947	0.469274	0.662589	0.514349	0.210441	-0.661894	-0.398437	-0.509187	-0.268006	-0.264716	Homo sapiens FIG4 homolog, SAC1 lipid phosphatase domain containing (S. cerevisiae) (FIG4), mRNA [NM_014845]	GO:0005515(protein binding)|GO:0005783(endoplasmic reticulum)|GO:0005794(Golgi apparatus)|GO:0007033(vacuole organization)|GO:0007626(locomotory behavior)|GO:0008219(cell death)|GO:0010008(endosome membrane)|GO:0010976(positive regulation of neuron projection development)|GO:0016020(membrane)|GO:0016787(hydrolase activity)|GO:0017120(polyphosphatidylinositol phosphatase activity)|GO:0042578(phosp…
DCAKD	NM_024819	79877	0.375694					0.0614107	-0.188349	-0.0772431	0.244163	-0.462267	0.568978	-0.0410916	0.135088	0.0968098	-0.447759	0.657555	0.134269	0.329229	0.400413	-0.17259	0.0456163	-0.230312	-0.178405	0.304171	-0.40241	Homo sapiens dephospho-CoA kinase domain containing (DCAKD), transcript variant 1, mRNA [NM_024819]	GO:0000166(nucleotide binding)|GO:0004140(dephospho-CoA kinase activity)|GO:0005524(ATP binding)|GO:0005739(mitochondrion)|GO:0015937(coenzyme A biosynthetic process)
[truncated: 41,744 more rows]

## Sheet: Suppl. Data 1B
GeneSymbol	RefSeq	GeneID	sample median of freshly isolated CD4+ T cells	sample median of IFN-γ-Mφ-cocultured CD4+ T cells	sample median of Mreg-cocultured CD4+ T cells	sample median of CD4+ T cells cultured alone	fold-change (log2)	fold-change	p-value t-test (unpaired)	p-value t-test (unpaired) BH	Freshly isolated CD4+ T cells					IFN-γ-Mφ-cocultured CD4+ T cells					Mreg-cocultured CD4+ T cells					CD4+ T cells cultured alone
[truncated: 564 more rows]
