# Supplementary material for: TIGIT+ iTregs elicited by human regulatory macrophages control T cell immunity
Source: Nat Commun. 2018 Jul 20;9:2858. doi: 10.1038/s41467-018-05167-8 (PMC6054648; doi:10.1038/s41467-018-05167-8)
Supplement: Supplementary file 4 — Supplementary Data 2 [file 41467_2018_5167_MOESM4_ESM.xls]

## Sheet: GO_Pathways
	Pathway components (from Gene Ontology)
	Hormone signaling	TCR signaling pathway	BCR signaling pathway	Antigen presentation	Smoothened pathway	BMP signaling	TGFbeta signaling	Steroid receptor signaling	FGF signaling	Insulin receptor signaling	ILGF receptor signaling	Wnt signaling	Notch signaling	Toll signaling	Integrin-mediated signaling	Cytokine/chemokine signaling	Glutamate signaling	Osmosensory signaling	EGF signaling	Ephrin signaling	NGF signaling	PDGF signaling	VEGF signaling	RAR signaling	TOR signaling	Neuropeptide signaling	Serotonin signaling	Dopamine signaling	GABA signaling	NFkB signaling	Death receptor signaling	p53 signaling
Sum group	2	2	2	0	1	3	2	3	1	1	0	6	6	3	2	13	1	0	1	0	5	1	0	0	0	4	0	2	0	11	8	2
Sum class	52
Identifier																																	Gene Symbol	Description
221188																										X							GPR114	G protein-coupled receptor 114
2769																												X					GNA15	guanine nucleotide binding protein (G protein), alpha 15 (Gq class)
4739															X																		NEDD9	neural precursor cell expressed, developmentally down-regulated 9
5367																										X							PMCH	pro-melanin-concentrating hormone
943																X														X	X		TNFRSF8	tumor necrosis factor receptor superfamily, member 8
85409												X																					NKD2	naked cuticle homolog 2 (Drosophila)
161582								X																									DYX1C1	dyslexia susceptibility 1 candidate 1
23239									X										X		X												PHLPP1	PH domain and leucine rich repeat protein phosphatase 1
6352																X																	CCL5	chemokine (C-C motif) ligand 5
8837																														X	X		CFLAR	CASP8 and FADD-like apoptosis regulator
5154							X															X											PDGFA	platelet-derived growth factor alpha polypeptide
10148																X																	EBI3	Epstein-Barr virus induced 3
655	X					X							X																	X			BMP7	bone morphogenetic protein 7
8784																X															X		TNFRSF18	tumor necrosis factor receptor superfamily, member 18
7293																X															X		TNFRSF4	tumor necrosis factor receptor superfamily, member 4
2149																														X			F2R	coagulation factor II (thrombin) receptor
8792																X														X	X		TNFRSF11A	tumor necrosis factor receptor superfamily, member 11a, NFKB activator
634															X																		CEACAM1	carcinoembryonic antigen-related cell adhesion molecule 1 (biliary glycoprotein)
50943		X																												X	X		FOXP3	forkhead box P3
1493			X																														CTLA4	cytotoxic T-lymphocyte-associated protein 4
79412												X																					KREMEN2	kringle containing transmembrane protein 2
9420								X																									CYP7B1	cytochrome P450, family 7, subfamily B, polypeptide 1
9455																	X																HOMER2	homer homolog 2 (Drosophila)
4914																					X									X			NTRK1	neurotrophic tyrosine kinase, receptor, type 1
2274								X																									FHL2	four and a half LIM domains 2
10316																										X							NMUR1	neuromedin U receptor 1
1237																X																	CCR8	chemokine (C-C motif) receptor 8
3090												X																				X	HIC1	hypermethylated in cancer 1
952			X																														CD38	CD38 molecule
1846														X							X												DUSP4	dual specificity phosphatase 4
2297						X																											FOXD1	forkhead box D1
9427																										X							ECEL1	endothelin converting enzyme-like 1
441478												X	X																				NRARP	NOTCH-regulated ankyrin repeat protein
3554																X																	IL1R1	interleukin 1 receptor, type I
7133																X															X		TNFRSF1B	tumor necrosis factor receptor superfamily, member 1B
5167										X																							ENPP1	ectonucleotide pyrophosphatase/phosphodiesterase 1
8787																												X					RGS9	regulator of G-protein signaling 9
10683													X																				DLL3	delta-like 3 (Drosophila)
1233																X																	CCR4	chemokine (C-C motif) receptor 4
81029												X																					WNT5B	wingless-type MMTV integration site family, member 5B
4792		X											X	X							X									X			NFKBIA	nuclear factor of kappa light polypeptide gene enhancer in B-cells inhibitor, alpha
3656														X		X														X			IRAK2	interleukin-1 receptor-associated kinase 2
112744							X																								X		IL17F	interleukin 17F
8013	X																																NR4A3	nuclear receptor subfamily 4, group A, member 3
388585					X	X							X																				HES5	hairy and enhancer of split 5 (Drosophila)
3559													X																				IL2RA	interleukin 2 receptor, alpha
10803																X																	CCR9	chemokine (C-C motif) receptor 9
3219												X																					HOXB9	homeobox B9
84807																														X			NFKBID	nuclear factor of kappa light polypeptide gene enhancer in B-cells inhibitor, delta
3567																X																	IL5	interleukin 5 (colony-stimulating factor, eosinophil)
1029																														X		X	CDKN2A	cyclin-dependent kinase inhibitor 2A
64857																					X												PLEKHG2	pleckstrin homology domain containing, family G (with RhoGef domain) member 2
100128077																																	LOC100128077	uncharacterized LOC100128077
100129066																																	UNQ6494	uncharacterized LOC100129066
100129269																																	LOC100129269	uncharacterized LOC100129269
100130890																																	LOC100130890	uncharacterized LOC100130890
100131997																																	FAM27E3	family with sequence similarity 27, member E3
100132111																																	LOC100132111	uncharacterized LOC100132111
100134229																																	LOC100134229	uncharacterized LOC100134229
100506105																																	LOC100506105	uncharacterized LOC100506105
100506742																																	CASP12	caspase 12 (gene/pseudogene)
100506845																																	100506845	100506845
100507084																																	100507084	100507084
100510044																																	100510044	100510044
100510454																																	100510454	100510454
10079																																	ATP9A	ATPase, class II, type 9A
10100																																	TSPAN2	tetraspanin 2
10200																																	MPHOSPH6	M-phase phosphoprotein 6
1021																																	CDK6	cyclin-dependent kinase 6
10221																																	TRIB1	tribbles homolog 1 (Drosophila)
10268																																	RAMP3	receptor (G protein-coupled) activity modifying protein 3
10491																																	CRTAP	cartilage associated protein
10663																																	CXCR6	chemokine (C-X-C motif) receptor 6
10804																																	GJB6	gap junction protein, beta 6, 30kDa
1084																																	CEACAM3	carcinoembryonic antigen-related cell adhesion molecule 3
10873																																	ME3	malic enzyme 3, NADP(+)-dependent, mitochondrial
10912																																	GADD45G	growth arrest and DNA-damage-inducible, gamma
10971																																	YWHAQ	tyrosine 3-monooxygenase/tryptophan 5-monooxygenase activation protein, theta polypeptide
10979																																	FERMT2	fermitin family member 2
11001																																	SLC27A2	solute carrier family 27 (fatty acid transporter), member 2
11037																																	STON1	stonin 1
11051																																	NUDT21	nudix (nucleoside diphosphate linked moiety X)-type motif 21
11074																																	TRIM31	tripartite motif containing 31
11221																																	DUSP10	dual specificity phosphatase 10
113177																																	IZUMO4	IZUMO family member 4
113402																																	SFT2D1	SFT2 domain containing 1
113540																																	CMTM1	CKLF-like MARVEL transmembrane domain containing 1
114614																																	MIR155HG	MIR155 host gene (non-protein coding)
115110																																	LOC115110	uncharacterized LOC115110
115352																																	FCRL3	Fc receptor-like 3
115701																																	ALPK2	alpha-kinase 2
116238																																	TLCD1	TLC domain containing 1
116449																																	CLNK	cytokine-dependent hematopoietic cell linker
116844																																	LRG1	leucine-rich alpha-2-glycoprotein 1
119395																																	CALHM3	calcium homeostasis modulator 3
121273																																	C12ORF54	chromosome 12 open reading frame 54
121456																																	SLC9A7P1	solute carrier family 9, subfamily A (NHE7, cation proton antiporter 7), member 7 pseudogene 1
124220																																	ZG16B	zymogen granule protein 16 homolog B (rat)
124222																																	PAQR4	progestin and adipoQ receptor family member IV
124359																																	CDYL2	chromodomain protein, Y-like 2
125111																																	GJD3	gap junction protein, delta 3, 31.9kDa
125875																																	CLDND2	claudin domain containing 2
126119																																	JOSD2	Josephin domain containing 2
126823																																	KLHDC9	kelch domain containing 9
126969																																	SLC44A3	solute carrier family 44, member 3
1293																																	COL6A3	collagen, type VI, alpha 3
130162																																	C2ORF63	chromosome 2 open reading frame 63
130340																																	AP1S3	adaptor-related protein complex 1, sigma 3 subunit
130367																																	SGPP2	sphingosine-1-phosphate phosphatase 2
130589																																	GALM	galactose mutarotase (aldose 1-epimerase)
1311																																	COMP	cartilage oligomeric matrix protein
131583																																	FAM43A	family with sequence similarity 43, member A
137994																																	LETM2	leucine zipper-EF-hand containing transmembrane protein 2
139886																																	SPIN4	spindlin family, member 4
140545																																	RNF32	ring finger protein 32
140766																																	ADAMTS14	ADAM metallopeptidase with thrombospondin type 1 motif, 14
140862																																	ISM1	isthmin 1 homolog (zebrafish)
1435																																	CSF1	colony stimulating factor 1 (macrophage)
145376																																	PPP1R36	protein phosphatase 1, regulatory subunit 36
145741																																	C2CD4A	C2 calcium-dependent domain containing 4A
147968																																	CAPN12	calpain 12
148713																																	PTPRVP	protein tyrosine phosphatase, receptor type, V, pseudogene
149478																																	BTBD19	BTB (POZ) domain containing 19
149628																																	PYHIN1	pyrin and HIN domain family, member 1
149643																																	C1ORF227	chromosome 1 open reading frame 227
150378																																	FLJ30901	uncharacterized protein FLJ30901
151827																																	LRRC34	leucine rich repeat containing 34
161725																																	OTUD7A	OTU domain containing 7A
161835																																	FSIP1	fibrous sheath interacting protein 1
165186																																	FAM179A	family with sequence similarity 179, member A
167359																																	NIM1	serine/threonine-protein kinase NIM1
168448																																	CDC14C	CDC14 cell division cycle 14 homolog C (S. cerevisiae)
170371																																	C10ORF128	chromosome 10 open reading frame 128
1720																																	LOC1720	dihydrofolate reductase pseudogene
1757																																	SARDH	sarcosine dehydrogenase
1869																																	E2F1	E2F transcription factor 1
192668																																	CYS1	cystin 1
1961																																	EGR4	early growth response 4
196385																																	DNAH10	dynein, axonemal, heavy chain 10
201161																																	CENPV	centromere protein V
203238																																	CCDC171	coiled-coil domain containing 171
2034																																	EPAS1	endothelial PAS domain protein 1
219902																																	TMEM136	transmembrane protein 136
220001																																	VWCE	von Willebrand factor C and EGF domains
220074																																	LRTOMT	leucine rich transmembrane and 0-methyltransferase domain containing
220963																																	SLC16A9	solute carrier family 16, member 9 (monocarboxylic acid transporter 9)
221468																																	TMEM217	transmembrane protein 217
22837																																	COBLL1	COBL-like 1
22901																																	ARSG	arylsulfatase G
23022																																	PALLD	palladin, cytoskeletal associated protein
23127																																	GLT25D2	glycosyltransferase 25 domain containing 2
23176																																	SEPT8	septin 8
23333																																	DPY19L1	dpy-19-like 1 (C. elegans)
23363																																	OBSL1	obscurin-like 1
23604																																	DAPK2	death-associated protein kinase 2
23682																																	RAB38	RAB38, member RAS oncogene family
23762																																	OSBP2	oxysterol binding protein 2
2494																																	NR5A2	nuclear receptor subfamily 5, group A, member 2
254887																																	ZDHHC23	zinc finger, DHHC-type containing 23
25841																																	ABTB2	ankyrin repeat and BTB (POZ) domain containing 2
25911																																	DPCD	deleted in primary ciliary dyskinesia homolog (mouse)
26040																																	SETBP1	SET binding protein 1
2615																																	LRRC32	leucine rich repeat containing 32
2669																																	GEM	GTP binding protein overexpressed in skeletal muscle
2678																																	GGT1	gamma-glutamyltransferase 1
2679																																	GGT3P	gamma-glutamyltransferase 3 pseudogene
27033																																	ZBTB32	zinc finger and BTB domain containing 32
2710																																	GK	glycerol kinase
27189																																	IL17C	interleukin 17C
2731																																	GLDC	glycine dehydrogenase (decarboxylating)
2786																																	GNG4	guanine nucleotide binding protein (G protein), gamma 4
28231																																	SLCO4A1	solute carrier organic anion transporter family, member 4A1
284367																																	SIGLEC17P	sialic acid binding Ig-like lectin 17, pseudogene
284904																																	SEC14L4	SEC14-like 4 (S. cerevisiae)
285386																																	TPRG1	tumor protein p63 regulated 1
2859																																	GPR35	G protein-coupled receptor 35
286																																	ANK1	ankyrin 1, erythrocytic
28981																																	IFT81	intraflagellar transport 81 homolog (Chlamydomonas)
291																																	SLC25A4	solute carrier family 25 (mitochondrial carrier; adenine nucleotide translocator), member 4
29126																																	CD274	CD274 molecule
29841																																	GRHL1	grainyhead-like 1 (Drosophila)
29851																																	ICOS	inducible T-cell co-stimulator
29922																																	NME7	NME/NM23 family member 7
29958																																	DMGDH	dimethylglycine dehydrogenase
29995																																	LMCD1	LIM and cysteine-rich domains 1
3067																																	HDC	histidine decarboxylase
3070																																	HELLS	helicase, lymphoid-specific
320																																	APBA1	amyloid beta (A4) precursor protein-binding, family A, member 1
326624																																	RAB37	RAB37, member RAS oncogene family
3294																																	HSD17B2	hydroxysteroid (17-beta) dehydrogenase 2
3371																																	TNC	tenascin C
3382																																	ICA1	islet cell autoantigen 1, 69kDa
339894																																	LOC339894	uncharacterized LOC339894
339983																																	NAT8L	N-acetyltransferase 8-like (GCN5-related, putative)
340152																																	ZC3H12D	zinc finger CCCH-type containing 12D
341346																																	C12ORF70	chromosome 12 open reading frame 70
342977																																	NANOS3	nanos homolog 3 (Drosophila)
343521																																	TCTEX1D4	Tctex1 domain containing 4
347744																																	C6ORF52	chromosome 6 open reading frame 52
353497																																	POLN	polymerase (DNA directed) nu
3562																																	IL3	interleukin 3 (colony-stimulating factor, multiple)
3565																																	IL4	interleukin 4
3604																																	TNFRSF9	tumor necrosis factor receptor superfamily, member 9
3628																																	INPP1	inositol polyphosphate-1-phosphatase
3737																																	KCNA2	potassium voltage-gated channel, shaker-related subfamily, member 2
375189																																	PFN4	profilin family, member 4
3755																																	KCNG1	potassium voltage-gated channel, subfamily G, member 1
375791																																	C9ORF169	chromosome 9 open reading frame 169
3775																																	KCNK1	potassium channel, subfamily K, member 1
3816																																	KLK1	kallikrein 1
387097																																	C6ORF147	chromosome 6 open reading frame 147
387763																																	C11ORF96	chromosome 11 open reading frame 96
387882																																	C12ORF75	chromosome 12 open reading frame 75
388125																																	C2CD4B	C2 calcium-dependent domain containing 4B
388591																																	RNF207	ring finger protein 207
388780																																	LOC388780	uncharacterized LOC388780
388886																																	FAM211B	family with sequence similarity 211, member B
389197																																	C4ORF50	chromosome 4 open reading frame 50
389206																																	BEND4	BEN domain containing 4
389741																																	MGC21881	uncharacterized locus MGC21881
390075																																	OR52N5	olfactory receptor, family 52, subfamily N, member 5
3902																																	LAG3	lymphocyte-activation gene 3
3904																																	LAIR2	leukocyte-associated immunoglobulin-like receptor 2
3914																																	LAMB3	laminin, beta 3
3953																																	LEPR	leptin receptor
3982																																	LIM2	lens intrinsic membrane protein 2, 19kDa
3995																																	FADS3	fatty acid desaturase 3
400746																																	C1ORF130	chromosome 1 open reading frame 130
4094																																	MAF	v-maf musculoaponeurotic fibrosarcoma oncogene homolog (avian)
4121																																	MAN1A1	mannosidase, alpha, class 1A, member 1
414918																																	FAM116B	family with sequence similarity 116, member B
4151																																	MB	myoglobin
4162																																	MCAM	melanoma cell adhesion molecule
4291																																	MLF1	myeloid leukemia factor 1
4301																																	MLLT4	myeloid/lymphoid or mixed-lineage leukemia (trithorax homolog, Drosophila); translocated to, 4
4356																																	MPP3	membrane protein, palmitoylated 3 (MAGUK p55 subfamily member 3)
4357																																	MPST	mercaptopyruvate sulfurtransferase
438																																	ASMT	acetylserotonin O-methyltransferase
440073																																	IQSEC3	IQ motif and Sec7 domain 3
440356																																	LOC440356	uncharacterized LOC440356
440955																																	TMEM89	transmembrane protein 89
445																																	ASS1	argininosuccinate synthase 1
445577																																	C9ORF129	chromosome 9 open reading frame 129
4774																																	NFIA	nuclear factor I/A
4783																																	NFIL3	nuclear factor, interleukin 3 regulated
50486																																	G0S2	G0/G1switch 2
50616																																	IL22	interleukin 22
51101																																	ZC2HC1A	zinc finger, C2HC-type containing 1A
51129																																	ANGPTL4	angiopoietin-like 4
51192																																	CKLF	chemokine-like factor
51209																																	RAB9B	RAB9B, member RAS oncogene family
51237																																	MZB1	marginal zone B and B1 cell-specific protein
51286																																	CEND1	cell cycle exit and neuronal differentiation 1
5141																																	PDE4A	phosphodiesterase 4A, cAMP-specific
51429																																	SNX9	sorting nexin 9
51626																																	DYNC2LI1	dynein, cytoplasmic 2, light intermediate chain 1
51676																																	ASB2	ankyrin repeat and SOCS box containing 2
51686																																	OAZ3	ornithine decarboxylase antizyme 3
51700																																	CYB5R2	cytochrome b5 reductase 2
5318																																	PKP2	plakophilin 2
5327																																	PLAT	plasminogen activator, tissue
53340																																	SPA17	sperm autoantigenic protein 17
53354																																	PANK1	pantothenate kinase 1
5369																																	PMCHL1	pro-melanin-concentrating hormone-like 1, pseudogene
54498																																	SMOX	spermine oxidase
5450																																	POU2AF1	POU class 2 associating factor 1
54514																																	DDX4	DEAD (Asp-Glu-Ala-Asp) box polypeptide 4
5452																																	POU2F2	POU class 2 homeobox 2
5457																																	POU4F1	POU class 4 homeobox 1
54733																																	SLC35F2	solute carrier family 35, member F2
54806																																	AHI1	Abelson helper integration site 1
548321																																	FAM27A	family with sequence similarity 27, member A
54836																																	BSPRY	B-box and SPRY domain containing
54841																																	BIVM	basic, immunoglobulin-like variable motif containing
54855																																	FAM46C	family with sequence similarity 46, member C
54997																																	TESC	tescalcin
55010																																	PARPBP	PARP1 binding protein
55212																																	BBS7	Bardet-Biedl syndrome 7
55277																																	FGGY	FGGY carbohydrate kinase domain containing
55349																																	CHDH	choline dehydrogenase
55509																																	BATF3	basic leucine zipper transcription factor, ATF-like 3
5552																																	SRGN	serglycin
55536																																	CDCA7L	cell division cycle associated 7-like
55784																																	MCTP2	multiple C2 domains, transmembrane 2
55971																																	BAIAP2L1	BAI1-associated protein 2-like 1
56548																																	CHST7	carbohydrate (N-acetylglucosamine 6-O) sulfotransferase 7
56938																																	ARNTL2	aryl hydrocarbon receptor nuclear translocator-like 2
57089																																	ENTPD7	ectonucleoside triphosphate diphosphohydrolase 7
57217																																	TTC7A	tetratricopeptide repeat domain 7A
5731																																	PTGER1	prostaglandin E receptor 1 (subtype EP1), 42kDa
57419																																	SLC24A3	solute carrier family 24 (sodium/potassium/calcium exchanger), member 3
57464																																	FAM40B	family with sequence similarity 40, member B
57480																																	PLEKHG1	pleckstrin homology domain containing, family G (with RhoGef domain) member 1
5774																																	PTPN3	protein tyrosine phosphatase, non-receptor type 3
5831																																	PYCR1	pyrroline-5-carboxylate reductase 1
5932																																	RBBP8	retinoblastoma binding protein 8
5979																																	RET	ret proto-oncogene
5998																																	RGS3	regulator of G-protein signaling 3
6261																																	RYR1	ryanodine receptor 1 (skeletal)
6385																																	SDC4	syndecan 4
639																																	PRDM1	PR domain containing 1, with ZNF domain
64064																																	OXCT2	3-oxoacid CoA transferase 2
64078																																	SLC28A3	solute carrier family 28 (sodium-coupled nucleoside transporter), member 3
641700																																	ECSCR	endothelial cell surface expressed chemotaxis and apoptosis regulator
64220																																	STRA6	stimulated by retinoic acid gene 6 homolog (mouse)
642273																																	FAM110C	family with sequence similarity 110, member C
64288																																	ZNF323	zinc finger protein 323
642987																																	TMEM232	transmembrane protein 232
643866																																	CBLN3	cerebellin 3 precursor
64411																																	ARAP3	ArfGAP with RhoGAP domain, ankyrin repeat and PH domain 3
644186																																	SYCE3	synaptonemal complex central element protein 3
64699																																	TMPRSS3	transmembrane protease, serine 3
64943																																	NT5DC2	5'-nucleotidase domain containing 2
6509																																	SLC1A4	solute carrier family 1 (glutamate/neutral amino acid transporter), member 4
65268																																	WNK2	WNK lysine deficient protein kinase 2
6563																																	SLC14A1	solute carrier family 14 (urea transporter), member 1 (Kidd blood group)
65999																																	LRRC61	leucine rich repeat containing 61
66000																																	TMEM108	transmembrane protein 108
6674																																	SPAG1	sperm associated antigen 1
6676																																	SPAG4	sperm associated antigen 4
7004																																	TEAD4	TEA domain family member 4
7060																																	THBS4	thrombospondin 4
7075																																	TIE1	tyrosine kinase with immunoglobulin-like and EGF-like domains 1
72																																	ACTG2	actin, gamma 2, smooth muscle, enteric
7227																																	TRPS1	trichorhinophalangeal syndrome I
724066																																	ATXN8	ataxin 8
728228																																	LOC728228	uncharacterized LOC728228
730005																																	SEC14L6	SEC14-like 6 (S. cerevisiae)
730081																																	LOC730081	uncharacterized LOC730081
730091																																	LOC730091	uncharacterized LOC730091
730112																																	FAM166B	family with sequence similarity 166, member B
730202																																	LOC730202	uncharacterized LOC730202
730227																																	LOC730227	uncharacterized LOC730227
7371																																	UCK2	uridine-cytidine kinase 2
7421																																	VDR	vitamin D (1,25- dihydroxyvitamin D3) receptor
7425																																	VGF	VGF nerve growth factor inducible
768211																																	RELL1	RELT-like 1
7746																																	ZNF193	zinc finger protein 193
7809																																	BSND	Bartter syndrome, infantile, with sensorineural deafness (Barttin)
7813																																	EVI5	ecotropic viral integration site 5
783																																	CACNB2	calcium channel, voltage-dependent, beta 2 subunit
7850																																	IL1R2	interleukin 1 receptor, type II
788																																	SLC25A20	solute carrier family 25 (carnitine/acylcarnitine translocase), member 20
78990																																	OTUB2	OTU domain, ubiquitin aldehyde binding 2
79047																																	KCTD15	potassium channel tetramerisation domain containing 15
79070																																	KDELC1	KDEL (Lys-Asp-Glu-Leu) containing 1
79586																																	CHPF	chondroitin polymerizing factor
79639																																	TMEM53	transmembrane protein 53
79659																																	DYNC2H1	dynein, cytoplasmic 2, heavy chain 1
79669																																	C3ORF52	chromosome 3 open reading frame 52
79683																																	ZDHHC14	zinc finger, DHHC-type containing 14
79815																																	NIPAL2	NIPA-like domain containing 2
7982																																	ST7	suppression of tumorigenicity 7
79850																																	FAM57A	family with sequence similarity 57, member A
79908																																	BTNL8	butyrophilin-like 8
79989																																	TTC26	tetratricopeptide repeat domain 26
80023																																	NRSN2	neurensin 2
80176																																	SPSB1	splA/ryanodine receptor domain and SOCS box containing 1
80183																																	KIAA0226L	KIAA0226-like
80223																																	RAB11FIP1	RAB11 family interacting protein 1 (class I)
80307																																	FER1L4	fer-1-like 4 (C. elegans) pseudogene
80723																																	SLC35G2	solute carrier family 35, member G2
80759																																	KHDC1	KH homology domain containing 1
80824																																	DUSP16	dual specificity phosphatase 16
8111																																	GPR68	G protein-coupled receptor 68
81621																																	KAZALD1	Kazal-type serine peptidase inhibitor domain 1
8277																																	TKTL1	transketolase-like 1
83538																																	TTC25	tetratricopeptide repeat domain 25
83648																																	FAM167A	family with sequence similarity 167, member A
8372																																	HYAL3	hyaluronoglucosaminidase 3
83862																																	TMEM120A	transmembrane protein 120A
83879																																	CDCA7	cell division cycle associated 7
8395																																	PIP5K1B	phosphatidylinositol-4-phosphate 5-kinase, type I, beta
83988																																	NCALD	neurocalcin delta
84102																																	SLC41A2	solute carrier family 41, member 2
8418																																	CMAHP	cytidine monophospho-N-acetylneuraminic acid hydroxylase, pseudogene
8419																																	BFSP2	beaded filament structural protein 2, phakinin
844																																	CASQ1	calsequestrin 1 (fast-twitch, skeletal muscle)
8444																																	DYRK3	dual-specificity tyrosine-(Y)-phosphorylation regulated kinase 3
84536																																	C21ORF67	chromosome 21 open reading frame 67
84542																																	KIAA1841	KIAA1841
84552																																	PARD6G	par-6 partitioning defective 6 homolog gamma (C. elegans)
84557																																	MAP1LC3A	microtubule-associated protein 1 light chain 3 alpha
846																																	CASR	calcium-sensing receptor
84630																																	TTBK1	tau tubulin kinase 1
84699																																	CREB3L3	cAMP responsive element binding protein 3-like 3
84752																																	B3GNT9	UDP-GlcNAc:betaGal beta-1,3-N-acetylglucosaminyltransferase 9
84848																																	MGC16121	uncharacterized protein MGC16121
84858																																	ZNF503	zinc finger protein 503
84968																																	PNMA6A	paraneoplastic Ma antigen family member 6A
84969																																	TOX2	TOX high mobility group box family member 2
85329																																	LGALS12	lectin, galactoside-binding, soluble, 12
8536																																	CAMK1	calcium/calmodulin-dependent protein kinase I
860																																	RUNX2	runt-related transcription factor 2
8630																																	HSD17B6	hydroxysteroid (17-beta) dehydrogenase 6 homolog (mouse)
8645																																	KCNK5	potassium channel, subfamily K, member 5
8701																																	DNAH11	dynein, axonemal, heavy chain 11
8835																																	SOCS2	suppressor of cytokine signaling 2
8844																																	KSR1	kinase suppressor of ras 1
8974																																	P4HA2	prolyl 4-hydroxylase, alpha polypeptide II
89927																																	C16ORF45	chromosome 16 open reading frame 45
9022																																	CLIC3	chloride intracellular channel 3
9053																																	MAP7	microtubule-associated protein 7
90853																																	SPOCD1	SPOC domain containing 1
9091																																	PIGQ	phosphatidylinositol glycan anchor biosynthesis, class Q
9118																																	INA	internexin neuronal intermediate filament protein, alpha
9120																																	SLC16A6	solute carrier family 16, member 6 (monocarboxylic acid transporter 7)
9143																																	SYNGR3	synaptogyrin 3
91442																																	C19ORF40	chromosome 19 open reading frame 40
91768																																	CABLES1	Cdk5 and Abl enzyme substrate 1
9200																																	PTPLA	protein tyrosine phosphatase-like (proline instead of catalytic arginine), member A
92086																																	GGTLC1	gamma-glutamyltransferase light chain 1
92340																																	C17ORF72	chromosome 17 open reading frame 72
92521																																	SPECC1	sperm antigen with calponin homology and coiled-coil domains 1
93081																																	TEX30	testis expressed 30
93109																																	TMEM44	transmembrane protein 44
9469																																	CHST3	carbohydrate (chondroitin 6) sulfotransferase 3
9476																																	NAPSA	napsin A aspartic peptidase
9495																																	AKAP5	A kinase (PRKA) anchor protein 5
9618																																	TRAF4	TNF receptor-associated factor 4
9638																																	FEZ1	fasciculation and elongation protein zeta 1 (zygin I)
9834																																	KIAA0125	KIAA0125
9855																																	FARP2	FERM, RhoGEF and pleckstrin domain protein 2
9934																																	P2RY14	purinergic receptor P2Y, G-protein coupled, 14
9957																																	HS3ST1	heparan sulfate (glucosamine) 3-O-sulfotransferase 1
